# Supplementary material for: Development of a Reverse-Yield Factor Database Disaggregating Japanese Composite Foods into Raw Primary Commodity Ingredients Based on the Standard Tables of Food Composition in Japan
Source: Foods. 2024 Mar 24;13(7):988. doi: 10.3390/foods13070988 (PMC11011496; doi:10.3390/foods13070988)
Supplement: Supplementary file 1 [file foods-13-00988-s001.zip]

Archive with 2 entries (2 files):
- Figure S1.pptx
- Table S1-4.xlsx
