# Supplementary material for: Development of a Reverse-Yield Factor Database Disaggregating Japanese Composite Foods into Raw Primary Commodity Ingredients Based on the Standard Tables of Food Composition in Japan
Source: Foods. 2024 Mar 24;13(7):988. doi: 10.3390/foods13070988 (PMC11011496; doi:10.3390/foods13070988)
Supplement: Supplementary file 1 [file foods-13-00988-s001.zip › Table S1-4.xlsx]

## Sheet: Table S1
Table S1. Food type of food items in STFCJ.
Food item no.	Food name	Food type
1001	Amaranth, whole grain, raw	Uncooked and/or unprocessed food
1002	Foxtail millet, milled grain, raw	Composite food
1003	Foxtail millet, glutinous cake	Composite food
1004	Common oats*, oatmeal, raw [*Syn. Oats]	Composite food
1005	Barley, under-milled pressed grain, raw	Composite food
1006	Barley, pressed grain, raw	Composite food
1170	Barley, pressed grain, cooked †	Cooked food
1007	Barley, split grain, raw	Composite food
1008	Barley, dried noodles, raw	Composite food
1009	Barley, dried noodles, boiled	Cooked food
1010	Barley, roasted flour	Composite food
1167	Quinoa, whole grain, raw †	Uncooked and/or unprocessed food
1011	Proso millet*, milled grain, raw [*Syn. Common millet]	Composite food
1012	Common wheat, whole grain, domestic, medium-strength, raw	Uncooked and/or unprocessed food
1013	Common wheat, whole grain, imported, soft, raw	Uncooked and/or unprocessed food
1014	Common wheat, whole grain, imported, hard, raw	Uncooked and/or unprocessed food
1015	Common wheat, soft flour, first grade	Composite food
1016	Common wheat, soft flour, second grade	Composite food
1018	Common wheat, medium-strength flour, first grade	Composite food
1019	Common wheat, medium-strength flour, Second grade	Composite food
1020	Common wheat, hard flour, first grade	Composite food
1021	Common wheat, hard flour, second grade	Composite food
1023	Common wheat, hard flour, whole grain	Composite food
1146	Common wheat, premixed flour for "Okonomiyaki" (Japanese-style savory pancake with various ingredients)	Composite food
1024	Common wheat, premixed flour for pancake	Composite food
1147	Common wheat, premixed flour for fried food	Composite food
1025	Common wheat, premixed flour for Tempura	Composite food
1171	Common wheat, premixed flour for "Tempura", Tempura batter †	Composite food
1172	Common wheat, premixed flour for "Tempura", Tempura batter, deep-fried †	Cooked food
1026	Common wheat, bread, white	Composite food
1174	Common wheat, bread, white, square top, toasted †	Cooked food
1175	Common wheat, bread, white, square top, without crust †	Composite food
1176	Common wheat, bread, white, square top, crust †	Composite food
1206	Common wheat, bread, lean type †	Composite food
1207	Common wheat, bread, rich type †	Composite food
1205	Common wheat, bread, white, round top †	Composite food
1028	Common wheat, bread, white long roll	Composite food
1030	Common wheat, bread, hardtack	Composite food
1031	Common wheat, bread, French bread	Composite food
1032	Common wheat, bread, rye and wheat bread	Composite food
1208	Common wheat, bread, whole wheat bread †	Composite food
1033	Common wheat, bread, raisin bread	Composite food
1034	Common wheat, bread, soft rolls	Composite food
1209	Common wheat, bread, croissant regular type †	Composite food
1035	Common wheat, bread, croissants	Composite food
1210	Common wheat, bread, walnut bread †	Composite food
1036	Common wheat, bread, English muffins	Composite food
1037	Common wheat, bread, naan	Composite food
1148	Common wheat, bread, bagel	Composite food
1038	Common wheat, "Udon" (thick wheat noodles), uncooked	Composite food
1039	Common wheat, "Udon" (thick wheat noodles), boiled	Cooked food
1186	Common wheat, "Udon" (thick wheat noodles), semi-dried †	Composite food
1041	Common wheat, "Udon" (thick wheat noodles), dried noodles, uncooked	Composite food
1042	Common wheat, "Udon" (thick wheat noodles), dried noodles, boiled	Cooked food
1043	Common wheat, "Somen and Hiyamugi" (thin wheat noodles), dried noodles, uncooked	Composite food
1044	Common wheat, "Somen and Hiyamugi" (thin wheat noodles), dried noodles, boiled	Cooked food
1045	Common wheat, "Somen and Hiyamugi" (thin wheat noodles), dried noodles, produced manually, raw	Composite food
1046	Common wheat, "Somen and Hiyamugi" (thin wheat noodles), dried noodles, produced manually, boiled	Cooked food
1047	Common wheat, yellow alkaline noodles, uncooked	Composite food
1048	Common wheat, yellow alkaline noodles, boiled	Cooked food
1187	Common wheat, yellow alkaline noodles, semi-dry †	Composite food
1049	Common wheat, yellow alkaline noodles, steamed noodles	Composite food
1188	Common wheat, yellow alkaline noodles, sautéed †	Cooked food
1050	Common wheat, yellow alkaline noodles, dried noodles, uncooked	Composite food
1051	Common wheat, yellow alkaline noodles, dried noodles, boiled	Cooked food
1052	Common wheat, Okinawa noodles, uncooked	Composite food
1053	Common wheat, Okinawa noodles, boiled	Cooked food
1054	Common wheat, Okinawa noodles, dried noodles, uncooked	Composite food
1055	Common wheat, Okinawa noodles, dried noodles, boiled	Cooked food
1056	Common wheat, instant Chinese noodles, dried by frying, seasoned	Composite food
1057	Common wheat, instant Chinese noodles, dried by frying, not seasoned	Cooked food
1198	Common wheat, instant Chinese noodles, dried by frying, seasoned, cooked †	Cooked food
1189	Common wheat, instant Chinese noodles, dried by frying, not seasoned, boiled †	Cooked food
1144	Common wheat, instant Chinese noodles, dried by frying	Composite food
1058	Common wheat, instant Chinese noodles, dried without frying	Cooked food
1199	Common wheat, instant Chinese noodles, dried without frying, seasoned, cooked †	Cooked food
1190	Common wheat, instant Chinese noodles, dried without frying, not seasoned, boiled †	Cooked food
1145	Common wheat, instant Chinese noodles, dried by hot air	Composite food
1193	Common wheat, instant, Chinese noodles, dried without frying and packed in cups, solty-flavored, uncooked †	Composite food
1201	Common wheat, instant, Chinese noodles, dried without frying and packed in cups, solty-flavored, cooked †	Cooked food
1194	Common wheat, instant, Chinese noodles, dried without frying and packed in cups, solty-flavored, cooked (leftover soup) †	Cooked food
1191	Common wheat, instant, Chinese noodles, dried without frying and packed in cups, Soy sauce-flavored, uncooked †	Composite food
1200	Common wheat, instant, Chinese noodles, dried without frying and packed in cups, Soy sauce-flavored, cooked †	Cooked food
1192	Common wheat, instant, Chinese noodles, dried without frying and packed in cups, Soy sauce-flavored, cooked (leftover soup) †	Cooked food
1060	Common wheat, "Yakisoba", instant Chinese oil-fried noodles, dried by frying and in cups	Composite food
1202	Common wheat, "Yakisoba", instant Chinese oil-fried noodles, dried by frying and in cups, cooked †	Cooked food
1061	Common wheat, instant, Chinese noodles, dried by without frying and packed in cups	Composite food
1203	Common wheat, instant, Chinese noodles, dried without frying and packed in cups, cooked †	Cooked food
1195	Common wheat, instant, Chinese noodles, dried without frying and packed in cups, cooked (leftover soup) †	Cooked food
1062	Common wheat, instant, "Udon" noodles, Japanese thick wheat noodles, dried by frying and packed in cups	Composite food
1204	Common wheat, instant, "Udon" noodles, Japanese thick wheat noodles, dried by frying and packed in cups, cooked †	Cooked food
1196	Common wheat, instant, "Udon" noodles, Japanese thick wheat noodles, dried by frying and packed in cups, cooked (leftover soup) †	Cooked food
1063	Durum wheat, macaroni and spaghetti, dry pasta, uncooked	Composite food
1064	Durum wheat, macaroni and spaghetti, dry pasta, boiled	Cooked food
1173	Durum wheat, macaroni and spaghetti, dry pasta, boiled and sautéed †	Cooked food
1149	Durum wheat, macaroni and spaghetti, wet pasta, uncooked	Composite food
1065	Common wheat, "Fu" (wheat gluten cake), "Namafu" (steamed dough made from gluten and glutinous rice flour)	Composite food
1066	Common wheat, "Fu" (wheat gluten cake), "Kamayakifu" (dried by baking in oven)	Composite food
1067	Common wheat, "Fu" (wheat gluten cake), "Itafu" (dried gluten sheet by baking)	Composite food
1068	Common wheat, "Fu" (wheat gluten cake), "Kurumafu" (dried gluten cake by baking ring-shaped)	Composite food
1177	Common wheat, "Fu" (wheat gluten cake), "Abura-fu" (dried gluten cake deep-fried with oil) †	Composite food
1070	Common wheat, wheat germ	Composite food
1071	Common wheat, wheat gluten, powdered type	Composite food
1072	Common wheat, wheat gluten, pellet type	Composite food
1073	Common wheat, wheat gluten, paste type	Composite food
1178	Common wheat, "Kayaki-senbei" ( round wheat flour cracker) †	Composite food
1074	Common wheat, Outer steamed wheat dough of "Jiaozi", Chibese meat dumpling	Composite food
1075	Common wheat, Outer steamed wheat dough of "Shumai", Chinese meat dumpling	Composite food
1179	Common wheat, Outer steamed wheat dough of Spring roll, Chinese meat dumpling, uncooked †	Composite food
1180	Common wheat, Outer steamed wheat dough of Spring roll, Chinese meat dumpling, fried †	Cooked food
1076	Common wheat, pizza crust	Composite food
1069	Common wheat, "Chikuwabu" (tube-shaped steamed wheat dough)	Composite food
1077	Common wheat, bread crumbs, fresh	Composite food
1078	Common wheat, bread crumbs, semi-dry	Composite food
1079	Common wheat, bread crumbs, dry	Composite food
1150	Common wheat, cold noodles, uncooked	Composite food
1080	Rice, paddy rice, brown rice, raw	Uncooked and/or unprocessed food
1081	Rice, paddy rice, half-milled, raw	Composite food
1082	Rice, paddy rice, under-milled, raw	Composite food
1083	Rice, paddy rice, non-glutinous, well-milled, raw	Composite food
1151	Rice, paddy rice, glutinous rice, well-milled, raw	Composite food
1152	Rice, long grain, paddy rice, well-milled, raw	Composite food
1084	Rice, short grain, paddy rice, well-milled, rice with embryo, raw	Composite food
1153	Rice, short grain, paddy rice, germinated brown rice, raw	Composite food
1181	Rice, paddy rice, red rice, raw †	Uncooked and/or unprocessed food
1182	Rice, paddy rice, black rice, raw †	Uncooked and/or unprocessed food
1085	Rice, short grain, paddy rice, brown, "meshi" (cooked rice)	Cooked food
1086	Rice, short grain, paddy rice, half-milled, "meshi" (cooked rice)	Cooked food
1087	Rice, short grain, paddy rice, under-milled, "meshi" (cooked rice)	Cooked food
1168	Rice, long grain, paddy rice, nonglutinous rice, well-milled, "meshi" (cooked rice) †	Cooked food
1088	Rice, short grain, paddy rice, nonglutinous rice, well-milled, "meshi" (cooked rice)	Cooked food
1154	Rice, short grain, paddy rice, glutinous rice, well-milled, "meshi" (cooked rice)	Cooked food
1089	Rice, short grain, paddy rice, well-milled, rice with embryo, "meshi" (cooked rice)	Cooked food
1155	Rice, short grain, paddy rice, germinated brown rice, "meshi" (cooked rice)	Cooked food
1183	Rice, paddy rice, red rice, "Aka-meshi" (cooked rice) †	Cooked food
1184	Rice, paddy rice, black rice, "Kuro-meshi" (cooked rice) †	Cooked food
1185	Rice, short grain, paddy rice, nonglutinous rice, well-milled, "Nan-meshi" (cooked rice) †	Cooked food
1090	Rice, short grain, paddy rice, brown, "zengayu" (gruel)	Cooked food
1091	Rice, short grain, paddy rice, half-milled, "zengayu" (gruel)	Cooked food
1092	Rice, short grain, paddy rice, under-milled, "zengayu" (gruel)	Cooked food
1093	Rice, short grain, paddy rice, well-milled, "zengayu" (gruel)	Cooked food
1094	Rice, short grain, paddy rice, brown, "gobugayu" (diluted gruel)	Cooked food
1095	Rice, short grain, paddy rice, half-milled, "gobugayu" (diluted gruel)	Cooked food
1096	Rice, short grain, paddy rice, under-milled, "gobugayu" (diluted gruel)	Cooked food
1097	Rice, short grain, paddy rice, well-milled, "gobugayu" (diluted gruel)	Cooked food
1098	Rice, short grain, paddy rice, brown, "omoyu"(thin gruel)	Cooked food
1099	Rice, short grain, paddy rice, half-milled, "omoyu"(thin gruel)	Cooked food
1100	Rice, short grain, paddy rice, under-milled, "omoyu"(thin gruel)	Cooked food
1101	Rice, short grain, paddy rice, well-milled, "omoyu"(thin gruel)	Cooked food
1102	Rice, short grain, upland rice, brown, raw	Uncooked and/or unprocessed food
1103	Rice, short grain, upland rice, half-milled, raw	Composite food
1104	Rice, short grain, upland rice, under-milled, raw	Composite food
1105	Rice, short grain, upland rice, well-milled, raw	Composite food
1106	Rice, short grain, upland rice, brown, "meshi" (cooked rice)	Cooked food
1107	Rice, short grain, upland rice, half-milled, "meshi" (cooked rice)	Cooked food
1108	Rice, short grain, upland rice, under-milled, "meshi" (cooked rice)	Cooked food
1109	Rice, short grain, upland rice, well-milled, "meshi" (cooked rice)	Cooked food
1110	Rice, non-glutinous rice products, quick-cooking rice, regular, raw	Composite food
1156	Rice, non-glutinous rice products, quick-cooking rice, fortified product for school lunch, raw	Composite food
1111	Rice, non-glutinous rice products, "Onigiri" (rice ball)	Composite food
1112	Rice, non-glutinous rice products, "Yaki-onigiri" (baked rice ball)	Composite food
1113	Rice, non-glutinous rice products, "Kiritanpo"(baked tube-shaped cooked rice)	Composite food
1114	Rice, non-glutinous rice products, "Joshinko" (ordinary rice flour), washed and milled	Composite food
1157	Rice, non-glutinous rice products, roasted brown rice flour	Composite food
1158	Rice, non-glutinous rice products, fine flour	Composite food
1211	Rice, non-glutinous rice products, rice bread, white bread †	Composite food
1212	Rice, non-glutinous rice products, rice bread, soft rolls †	Composite food
1159	Rice, non-glutinous rice products, rice bread	Composite food
1160	Rice, non-glutinous rice products, wet noodles, rice noodle, raw	Composite food
1115	Rice, non-glutinous rice products, dried noodles, raw	Composite food
1169	Rice, non-glutinous rice products, rice paper †	Composite food
1116	Rice, non-glutinous rice products, rice-koji	Composite food
1117	Rice, glutinous rice products, rice cake	Composite food
1118	Rice, glutinous rice products, "Sekihan" (steamed rice with adzuki beans or cowpeas)	Composite food
1119	Rice, glutinous rice products, "Akumaki" (lye-soaked and cooked rice in bamboo leaf wrapping)	Composite food
1120	Rice, glutinous rice products, "Shiratamako" (flour milled in water)	Composite food
1121	Rice, glutinous rice products, "Domyojiko" (steamed flour)	Composite food
1161	Rice, bran	Composite food
1122	Buckwheat flour, straight	Composite food
1123	Buckwheat flour, inner layer	Composite food
1124	Buckwheat flour, middle layer	Composite food
1125	Buckwheat flour, outer layer	Composite food
1126	Buckwheat, parboiled grain	Composite food
1127	Buckwheat, wet noodles, uncooked	Composite food
1128	Buckwheat, wet noodles, boiled	Cooked food
1197	Buckwheat, "Soba", semi-dried †	Composite food
1129	Buckwheat, dried noodles, uncooked	Composite food
1130	Buckwheat, dried noodles, boiled	Cooked food
1131	Corn, whole grain, yellow kernel, raw	Uncooked and/or unprocessed food
1162	Corn, whole grain, white kernel, raw	Uncooked and/or unprocessed food
1132	Corn, Corn meal, yellow kernel, raw	Composite food
1163	Corn, Corn meal, white kernel, raw	Composite food
1133	Corn, Corn grits, yellow kernel, raw	Composite food
1164	Corn, Corn grits, white kernel, raw	Composite food
1134	Corn, Corn flour, yellow kernel, raw	Composite food
1165	Corn, Corn flour, white kernel, raw	Composite food
1135	Corn, cultivar: Cuzco, oil-roasted and salted	Composite food
1136	Corn, popcorn, oil-popped and salted	Composite food
1137	Corn, cornflakes	Composite food
1138	Job's tears, milled grain, raw	Composite food
1139	Japanese barnyard millet, milled grain, raw	Composite food
1140	Sorghum, whole grain, raw	Uncooked and/or unprocessed food
1141	Sorghum, milled grain, raw	Composite food
1142	Rye, whole flour	Composite food
1143	Rye, flour	Composite food
2068	Groundnut, tuberous root, raw †	Uncooked and/or unprocessed food
2069	Groundnut, tuberous root, boiled †	Cooked food
2001	Jerusalem-artichoke, tuber, raw	Uncooked and/or unprocessed food
2041	Jerusalem-artichoke, tuber, boiled	Cooked food
2002	Konjac, fine powder	Composite food
2003	Konjac, block, made from fine powder	Composite food
2004	Konjac, block, made from corm	Composite food
2042	Konjac, block, red	Composite food
2043	Konjac, freeze-dried, raw	Composite food
2044	Konjac, freeze-dried, rehydrated and boiled	Cooked food
2005	Konjac, noodles	Composite food
2045	Sweet potato, tuberous root, with skin, raw	Uncooked and/or unprocessed food
2046	Sweet potato, tuberous root, with skin, steamed	Cooked food
2047	Sweet potatoes, tuberous root, with skin, tempura	Cooked food
2006	Sweet potato, tuberous root, without skin, raw	Composite food
2007	Sweet potato, tuberous root, without skin, steamed	Cooked food
2008	Sweet potato, tuberous root, without skin, baked	Cooked food
2009	Sweet potato, Mushikiriboshi (sliced and dried after steaming)	Composite food
2048	Sweet potato, purple flesh type, tuberous root, without skin, raw	Composite food
2049	Sweet potato, purple flesh type, tuberous root, without skin, steamed	Cooked food
2010	Taro, "Satoimo", corm, raw	Uncooked and/or unprocessed food
2011	Taro, "Satoimo", corm, boiled	Cooked food
2012	Taro, "Satoimo", corm, frozen	Cooked food
2050	Taro, 'Celebes', corm, raw	Uncooked and/or unprocessed food
2051	Taro, 'Celebes', corm, boiled	Cooked food
2052	Taro, "Takenoko-imo", corm, raw	Uncooked and/or unprocessed food
2053	Taro, "Takenoko-imo", corm, boiled	Cooked food
2013	Taro, "Mizuimo", corm, raw	Uncooked and/or unprocessed food
2014	Taro, "Mizuimo", corm, boiled	Cooked food
2015	Taro, "Yatsugashira", corm, raw	Uncooked and/or unprocessed food
2016	Taro, "Yatsugashira", corm, boiled	Cooked food
2063	Potatoes, tuber, with skin, raw †	Uncooked and/or unprocessed food
2064	Potatoes, tuber, with skin, microwaved †	Cooked food
2065	Potatoes, tuber, with skin, french fries raw fried †	Cooked food
2017	Potatoes, tuber, raw	Uncooked and/or unprocessed food
2019	Potatoes, tuber, boiled	Cooked food
2018	Potatoes, tuber, steamed	Cooked food
2066	Potatoes, tuber, without skin, microwaved †	Cooked food
2067	Potatoes, tuber, without skin, french fries raw fried †	Cooked food
2020	Potatoes, fried potato	Cooked food
2021	Potatoes, dehydrated mashed potato	Composite food
2054	Yacon, tuber, raw	Uncooked and/or unprocessed food
2055	Yacon, tuber, boiled	Cooked food
2022	Yam, Chinese yam, "Ichoimo", tuberous root, raw	Uncooked and/or unprocessed food
2023	Yam, Chinese yam, "Nagaimo", tuberous root, raw	Uncooked and/or unprocessed food
2024	Yam, Chinese yam, "Nagaimo", tuberous root, boiled	Cooked food
2025	Yam, Chinese yam, "Yamatoimo", tuberous root, raw	Uncooked and/or unprocessed food
2026	Yam, Japanese yam, tuberous root, raw	Uncooked and/or unprocessed food
2027	Yam, white yam, tuberous root, raw	Uncooked and/or unprocessed food
2070	Starch, Cardiocrinum cordatum var. glehnii starch †	Composite food
2028	Starch, cassava starch	Composite food
2029	Starch, kudzu starch	Composite food
2030	Starch, rice starch	Composite food
2031	Starch, wheat starch	Composite food
2032	Starch, sago starch	Composite food
2033	Starch, sweet potato starch	Composite food
2034	Starch, potato starch	Composite food
2035	Starch, corn starch	Composite food
2036	Starch products, "kuzukiri"(kudzu starch noodles), dried, uncooked	Composite food
2037	Starch products, "kuzukiri"(kudzu starch noodles), dried, boiled	Cooked food
2056	Starch products, "Goma-dofu" (tofu-like gel made from sesame paste and kudzu starch)	Composite food
2038	Starch products, tapioca pearls, dried, uncooked	Composite food
2057	Starch products, tapioca pearls, boiled	Cooked food
2058	Starch products, wet noodles, uncooked	Composite food
2059	Starch products, dried noodles, uncooked	Composite food
2060	Starch products, dried noodles, boiled	Cooked food
2039	Starch products, "Harusame" (thin starch noodles), made from mung bean starch, dried, uncooked	Composite food
2061	Starch products, "Harusame" (thin starch noodles), made from mung bean starch, boiled	Cooked food
2040	Starch products, "Harusame" (thin starch noodles), made from potato and sweet potato starches, dried, uncooked	Composite food
2062	Starch products, "Harusame" (thin starch noodles), made from potato and sweet potato starches, boiled	Cooked food
3001	Sugars, brown sugar lump	Composite food
3030	Sugars, Sugar beet †	Composite food
3002	Sugars, "Wasanbonto" (traditional non-centrifugal soft white cane sugar)	Composite food
3003	Sugars, soft sugars, white	Composite food
3004	Sugars, soft sugars, yellow	Composite food
3005	Sugars, hard sugars, granulated	Composite food
3006	Sugars, hard sugars, coarse crystal, white	Composite food
3007	Sugars, hard sugars, coarse crystal, yellow	Composite food
3008	Sugars, reprocessed sugars, cubes	Composite food
3009	Sugars, reprocessed sugars, "Korizato" (crystal candy sugar)	Composite food
3010	Sugars, reprocessed sugars, candy sugar for coffee	Composite food
3011	Sugars, reprocessed, powdered	Composite food
3012	Sugars, liquid sugars, sucrose	Composite food
3013	Sugars, liquid sugars, inverted	Composite food
3014	Sugars, candy sugar molasses	Composite food
3031	Starch sweeteners, reduced maltose †	Composite food
3032	Starch sweeteners, reduced glucose syrup †	Composite food
3015	Starch sweeteners, dried glucose syrup	Composite food
3024	Starch sweeteners, glucose syrup, enzyme-converted	Composite food
3025	Starch sweeteners, glucose syrup, acid-converted	Composite food
3017	Starch sweeteners, glucose*, total sugar type, powdered [*Syn. dextrose]	Composite food
3018	Starch sweeteners, glucose*, monohydrate [*Syn. dextrose]	Composite food
3019	Starch sweeteners, glucose*, anhydrous [*Syn. dextrose]	Composite food
3020	Starch sweeteners, fructose	Composite food
3026	Starch sweeteners, glucose fructose syrup	Composite food
3027	Starch sweeteners, fructose glucose syrup	Composite food
3028	Starch sweeteners, high fructose syrup	Composite food
3029	Brown sugar syrup	Composite food
3022	Honey	Uncooked and/or unprocessed food
3023	Maple syrup	Uncooked and/or unprocessed food
4001	Adzuki beans, mature seeds, whole, raw	Uncooked and/or unprocessed food
4002	Adzuki beans, mature seeds, whole, boiled	Cooked food
4003	Adzuki beans, mature seeds, whole, boiled, canned in syrup	Composite food
4004	Adzuki beans, mature seeds, "An" (bean paste), "Koshi-an"(strained bean paste)	Composite food
4005	Adzuki beans, mature seeds, "An" (bean paste), "Sarashi-an" (powder of strained bean paste)	Composite food
4101	Adzuki beans, mature seeds, "An" (bean paste), "Koshineri-an"("Nami-an") †	Composite food
4102	Adzuki beans, mature seeds, "An" (bean paste), "Koshineri-an"("Chu-wari-an") †	Composite food
4103	Adzuki beans, mature seeds, "An" (bean paste), "Koshineri-an"("Monaka-an") †	Composite food
4006	Adzuki beans, mature seeds, "An" (bean paste), "Tsubushi-an" (mushed sweet bean paste)	Composite food
4007	Kidney beans, mature seeds, whole, raw	Uncooked and/or unprocessed food
4008	Kidney beans, mature seeds, whole, boiled	Cooked food
4009	Kidney beans, mature seeds, "Uzura-mame" (beans cooked with sugar and salt)	Composite food
4010	Kidney beans, mature seeds, "Koshi-an" (strained sweet bean paste)	Composite food
4011	Kidney beans, mature seeds, "Mame-kinton" (sweetened whole beans with bean paste)	Composite food
4012	Peas, mature seeds, green seed coats and cotyledons, whole, raw	Uncooked and/or unprocessed food
4013	Peas, mature seeds, green seed coats and cotyledons, whole, boiled	Cooked food
4074	Peas, mature seeds, dun seed coats, whole, raw	Uncooked and/or unprocessed food
4075	Peas, mature seeds, dun seed coats, whole, boiled	Cooked food
4014	Peas, mature seeds, oil-roasted and salted	Composite food
4015	Peas, mature seeds, "Shio-mame" (peas roasted and coated with calcium carbonate and salt)	Composite food
4016	Peas, mature seeds, "Uguisu-mame" (green peas cooked with sugar and salt)	Composite food
4017	Cowpeas, mature seeds, whole, raw	Uncooked and/or unprocessed food
4018	Cowpeas, mature seeds, whole, dried, boiled	Cooked food
4019	Broad beans, mature seeds, whole, raw	Uncooked and/or unprocessed food
4020	Broad beans, mature seeds, oil-roasted and salted	Composite food
4021	Broad beans, mature seeds, "Otafuku-mame" (beans cooked with sugar and salt or soy sauce)	Composite food
4022	Broad beans, mature seeds, "Fuki-mame" (hulled beans cooked with sugar and salt)	Composite food
4076	Broad beans, mature seeds, "Shoyu-mame" (roasted beans soaked in sugar and soy sauce)	Composite food
4104	Soybeans, mature seeds, whole, domestic, green seed coats, raw †	Uncooked and/or unprocessed food
4105	Soybeans, mature seeds, whole, domestic, green seed coats, boiled †	Cooked food
4023	Soybeans, mature seeds, whole, domestic, yellow seed coats, raw	Uncooked and/or unprocessed food
4024	Soybeans, mature seeds, whole, domestic, yellow seed coats, boiled	Cooked food
4025	Soybeans, mature seeds, whole, imported from U.S.A., yellow seed coats, raw	Uncooked and/or unprocessed food
4026	Soybeans, mature seeds, whole, imported from China, yellow seed coats, raw	Uncooked and/or unprocessed food
4027	Soybeans, mature seeds, whole, imported from Brazil, yellow seed coats, dried, raw	Uncooked and/or unprocessed food
4077	Soybeans, mature seeds, whole, domestic, black seed coats, raw	Uncooked and/or unprocessed food
4106	Soybeans, mature seeds, whole, domestic, black seed coats, boiled †	Cooked food
4080	Soybeans, mature seeds, whole, green seed coats, roasted	Composite food
4078	Soybeans, mature seeds, whole, yellow seed coats, roasted	Composite food
4079	Soybeans, mature seeds, whole, black seed coats, roasted	Composite food
4028	Soybeans, mature seeds, whole, yellow seed coats, boiled, canned in water, drained	Composite food
4081	Soybeans, mature seeds, whole, yellow seed coats, steamed, retort packed	Composite food
4082	Soybeans, "Kinako" (roasted and ground beans), made from whole beans with green seed coats and cotyledons	Composite food
4096	Soybeans, "Kinako" (roasted and ground beans), made from hulled beans with green seed coats †	Composite food
4029	Soybeans, "Kinako" (roasted and ground beans), made from whole beans with yellow seed coats	Composite food
4030	Soybeans, "Kinako" (roasted and ground beans), made from hulled beans with yellow seed coats	Composite food
4109	Soybeans, "Green kinako" (roasted and ground beans with sugar), made from whole beans with green seed coats and cotyledons †	Composite food
4110	Soybeans, "Kinako" (roasted and ground beans with sugar), made from whole beans with yellow seed coats †	Composite food
4083	Soybeans, embryonic axis	Composite food
4031	Soybeans, "Budo-mame" (beans cooked with sugar and salt)	Composite food
4032	Soybeans, tofu, "Momen-tofu" (regular tofu)	Composite food
4097	Soybeans, tofu, "Momen-tofu" (regular tofu), (Coagulant: magnesium chloride) †	Composite food
4098	Soybeans, tofu, "Momen-tofu" (regular tofu), (Coagulant: calcium sulfate) †	Composite food
4033	Soybeans, tofu, "Kinugoshi-tofu" (silken tofu)	Composite food
4099	Soybeans, tofu, "Kinugoshi-tofu" (silken tofu), (Coagulant: magnesium chloride) †	Composite food
4100	Soybeans, tofu, "Kinugoshi-tofu" (silken tofu), (Coagulant: calcium sulfate) †	Composite food
4034	Soybeans, tofu, soft tofu	Composite food
4035	Soybeans, tofu, "Juten-tofu" (packaged tofu)	Composite food
4036	Soybeans, tofu, "Okinawa-tofu" (firm tofu made in Okinawa prefecture)	Composite food
4037	Soybeans, tofu, "Yushi-dofu" (unmoulded tofu)	Composite food
4038	Soybeans, tofu, "Yaki-tofu" (grilled tofu )	Composite food
4039	Soybeans, tofu, "Nama-age" (fried slices of drained tofu)	Composite food
4040	Soybeans, tofu, "Abura-age" (fried thin slices of pressed tofu) , uncooked	Composite food
4084	Soybeans, tofu, "Abura-age" (fried thin slices of pressed tofu) , blanched with boiling water, uncooked	Cooked food
4086	Soybeans, tofu, "Abura-age" (fried thin slices of pressed tofu) , blanched with boiling water, boiled	Cooked food
4085	Soybeans, tofu, "Abura-age" (fried thin slices of pressed tofu) , blanched with boiling water, baked	Cooked food
4095	Soybeans, tofu, "Abura-age" (fried thin slices of pressed tofu) , simmered with a salty sweet sauce †	Composite food
4041	Soybeans, tofu, "Ganmodoki" (fried mixture of crushed tofu, vegetables and ground yam)	Composite food
4042	Soybeans, tofu, "Kori-dofu" (freeze dried tofu), uncooked	Composite food
4087	Soybeans, tofu, "Kori-dofu" (freeze dried tofu), rehydrated with hot water and boiled	Cooked food
4043	Soybeans, tofu, "Tofu-yo" (fermented tofu)	Composite food
4044	Soybeans, tofu, "Tofu-chikuwa" (tubular tofu made with surimi), steamed type	Composite food
4045	Soybeans, tofu, "Tofu-chikuwa" (tubular tofu made with surimi), baked type	Composite food
4088	Soybeans, tofu, "Rokujo-tofu" (salted and sun-dried tofu)	Composite food
4046	Soybeans, natto, "Itohiki-natto" (fermented whole soybean)	Composite food
4047	Soybeans, natto, "Hikiwari-natto" (fermented dehulled and split soybean)	Composite food
4048	Soybeans, natto, "Goto-natto" (natto fermented with rice-koji and salt)	Composite food
4049	Soybeans, natto, "Tera-natto" (koji-molded, salted, steamed soybeans)	Composite food
4051	Soybeans, "Okara" (insoluble residue from soy milk processing), fresh	Composite food
4089	Soybeans, "Okara" (insoluble residue from soy milk processing), dried	Composite food
4052	Soybeans, soy milk, regular	Composite food
4053	Soybeans, soy milk, reconstituted	Composite food
4054	Soybeans, soy milk based beverage, coffee flavored	Composite food
4055	Soybeans, soy protein, textured	Composite food
4056	Soybeans, soy protein, concentrated	Composite food
4057	Soybeans, soy protein, isolated, regular	Composite food
4090	Soybeans, soy protein, isolated, mineral- controlled product	Composite food
4058	Soybeans, soy protein, structured	Composite food
4059	Soybeans, "Yuba" (film formed on surface of warmed soy milk), fresh	Composite food
4060	Soybeans, "Yuba" (film formed on surface of warmed soy milk), dried, uncooked	Composite food
4091	Soybeans, "Yuba" (film formed on surface of boiling soy milk), dried, rehydrated with hot water	Cooked food
4061	Soybeans, "Kinzanji-miso" (fermented roasted soybeans, barley or wheat, vegetable and salt with koji mold)	Composite food
4062	Soybeans, "Hishio-miso" (fermented soybeans, barley or wheat, and vegetable with koji mold)	Composite food
4063	Soybeans, Tempeh (fermented soybeans with Rhizopus oligospore)	Composite food
4064	Rice beans, mature seeds, whole, raw	Uncooked and/or unprocessed food
4092	Rice beans, mature seeds, whole, boiled	Cooked food
4065	Chickpeas*, mature seeds, whole, raw [*Syn. Garbanzo beans]	Uncooked and/or unprocessed food
4066	Chickpeas*, mature seeds, whole, boiled [*Syn. Garbanzo beans]	Cooked food
4067	Chickpeas*, mature seeds, whole, oil-roasted and salted [*Syn. Garbanzo beans]	Composite food
4068	Scarlet runner beans, mature seeds, whole, raw	Uncooked and/or unprocessed food
4069	Scarlet runner beans, mature seeds, whole, boiled	Cooked food
4108	"Yabu mame"*, mature seeds grown underground, whole, raw [*Amphicarpaea edgeworthii var. japonica] †	Uncooked and/or unprocessed food
4070	Lima beans*, mature seeds, whole, raw [*Syn. Sieva beans]	Uncooked and/or unprocessed food
4093	Lima beans*, mature seeds, whole, boiled [*Syn. Sieva beans]	Cooked food
4071	Mung beans, mature seeds, whole, raw	Uncooked and/or unprocessed food
4072	Mung beans, mature seeds, whole, boiled	Cooked food
4073	Lentils, mature seeds, whole, raw	Uncooked and/or unprocessed food
4094	Lentils, mature seeds, whole, boiled	Cooked food
5001	Almonds, raw	Uncooked and/or unprocessed food
5002	Almonds, oil-roasted and salted	Composite food
5040	Almonds, roasted, without salt	Composite food
5003	Hemp seeds, dried	Composite food
5041	Flax seeds, roasted	Composite food
5004	Perilla, "Egoma", seeds, dried	Composite food
5005	Cashew nuts, oil-roasted and salted	Composite food
5006	Pumpkin seeds, roasted and salted	Composite food
5007	Japanese torreya seeds, roasted	Composite food
5008	Ginkgo nuts, raw	Uncooked and/or unprocessed food
5009	Ginkgo nuts, shelled and skinned, boiled	Cooked food
5010	Chestnuts, Japanese chestnuts, raw	Uncooked and/or unprocessed food
5011	Chestnuts, Japanese chestnuts, boiled	Cooked food
5012	Chestnuts, Japanese chestnuts, Kanroni (boiled and sweetened), drained	Composite food
5013	Chestnuts, Chinese chestnuts, roasted	Composite food
5014	Walnuts, roasted	Composite food
5015	Poppy seeds, dried	Composite food
5016	Coconut, powder	Composite food
5017	Sesame seeds, whole, dried	Composite food
5018	Sesame seeds, whole, dried and roasted	Composite food
5019	Sesame seeds, dried and hulled	Composite food
5042	Sesame seeds, paste	Composite food
5020	Sweet acorns, raw	Uncooked and/or unprocessed food
5021	Watermelon seeds, roasted and salted	Composite food
5046	Chia seeds, dried †	Uncooked and/or unprocessed food
5022	Japanese horse chestnuts, steamed	Cooked food
5023	Lotus seeds, immature, raw	Uncooked and/or unprocessed food
5024	Lotus seeds, mature, dried, shelled and skinned, raw	Uncooked and/or unprocessed food
5043	Lotus seeds, mature, dried, shelled and skinned, boiled	Cooked food
5025	Japanese water chestnuts, raw	Uncooked and/or unprocessed food
5047	Horn nuts, raw †	Uncooked and/or unprocessed food
5048	Horn nuts, boiled †	Cooked food
5026	Pistachio nuts, roasted and salted	Composite food
5027	Sunflower seeds, oil-roasted and salted	Composite food
5028	Brazil nuts, oil-roasted and salted	Composite food
5029	Hazel nuts*, skinned, oil-roasted and salted [*Syn. European filberts]	Composite food
5030	Pecan nuts, oil-roasted and salted	Composite food
5031	Macadamia nuts, roasted and salted	Composite food
5032	Pine nuts, raw	Uncooked and/or unprocessed food
5033	Pine nuts, roasted	Cooked food
5034	Peanuts, mature seeds, Virginia type, raw	Uncooked and/or unprocessed food
5035	Peanuts, mature seeds, Virginia type, roasted	Cooked food
5044	Peanuts, mature seeds, Spanish type, raw	Uncooked and/or unprocessed food
5045	Peanuts, mature seeds, Spanish type, roasted	Cooked food
5036	Peanuts, mature seeds, oil-roasted and salted	Composite food
5037	Peanuts, peanut butter	Composite food
6001	Globe artichoke, flower bud, raw	Uncooked and/or unprocessed food
6002	Globe artichoke, flower bud, boiled	Cooked food
6003	Chive, "Asatsuki", leaves, raw	Uncooked and/or unprocessed food
6004	Chive, "Asatsuki", leaves, boiled	Cooked food
6005	Angelica, "Ashitaba", stems and leaves, raw	Uncooked and/or unprocessed food
6006	Angelica, "Ashitaba", stems and leaves, boiled	Cooked food
6007	Asparagus, green, shoots, raw	Uncooked and/or unprocessed food
6008	Asparagus, green, shoots, boiled	Cooked food
6327	Asparagus, green, shoots, sautéed	Cooked food
6009	Asparagus, white, canned in brine	Composite food
6328	Aloe, leaves, raw	Uncooked and/or unprocessed food
6010	Kidney beans, "Sayaingen", immature pods, raw	Uncooked and/or unprocessed food
6011	Kidney beans, "Sayaingen", immature pods, boiled	Cooked food
6012	Japanese spikenard, "Udo", blanching cultivation, stem, raw	Uncooked and/or unprocessed food
6013	Japanese spikenard, "Udo", blanching cultivation, stem, leached in water	Cooked food
6014	Japanese spikenard, "Udo", outdoor cultivation, stem, raw	Uncooked and/or unprocessed food
6363	Plantain Lily, "Urui", leaves, raw †	Uncooked and/or unprocessed food
6015	Soybeans, immature*, raw [*Syn. Green soybeans]	Uncooked and/or unprocessed food
6016	Soybeans, immature*, boiled [*Syn. Green soybeans]	Cooked food
6017	Soybeans, immature*, frozen [*Syn. Green soybeans]	Uncooked and/or unprocessed food
6018	Endive, leaves, raw	Uncooked and/or unprocessed food
6019	Peas, stem and leaves, raw	Uncooked and/or unprocessed food
6329	Peas, sprouts, raw	Uncooked and/or unprocessed food
6330	Peas, sprouts, boiled	Cooked food
6331	Peas, sprouts, sautéed	Cooked food
6020	Peas, snow peas, immature pods, raw	Uncooked and/or unprocessed food
6021	Peas, snow peas, immature pods, boiled	Cooked food
6022	Peas, snap peas, immature pods, raw	Uncooked and/or unprocessed food
6023	Peas, green peas, raw	Uncooked and/or unprocessed food
6024	Peas, green peas, boiled	Cooked food
6025	Peas, green peas, frozen	Uncooked and/or unprocessed food
6374	Peas, green peas, boiled frozen †	Cooked food
6375	Peas, green peas, sautéed frozen †	Cooked food
6026	Peas, green peas, canned in brine	Composite food
6027	Non-heading Chinese cabbage, "Osaka-shirona", leaves, raw	Uncooked and/or unprocessed food
6028	Non-heading Chinese cabbage, "Osaka-shirona", leaves, boiled	Cooked food
6029	Non-heading Chinese cabbage, "Osaka-shirona", leaves, salted pickles	Composite food
6030	Japanese saltwort, stems and leaves, raw	Uncooked and/or unprocessed food
6031	Japanese saltwort, stems and leaves, boiled	Cooked food
6032	Okra, pods, raw	Uncooked and/or unprocessed food
6033	Okra, pods, boiled	Cooked food
6034	Turnip, leaves, raw	Uncooked and/or unprocessed food
6035	Turnip, leaves, boiled	Cooked food
6036	Turnip, root, with skin, raw	Uncooked and/or unprocessed food
6037	Turnip, root, with skin, boiled	Cooked food
6038	Turnip, root, without skin, raw	Composite food
6039	Turnip, root, without skin, boiled	Cooked food
6040	Turnip, pickles, salted pickles, leaves	Composite food
6041	Turnip, pickles, salted pickles, root with skin	Composite food
6042	Turnip, pickles, salted pickles, root without skin	Composite food
6043	Turnip, pickles, "Nukamiso-zuke" (pickled in salty rice bran paste) , leaves	Composite food
6044	Turnip, pickles, "Nukamiso-zuke" (pickled in salty rice bran paste) , root with skin	Composite food
6045	Turnip, pickles, "Nukamiso-zuke" (pickled in salty rice bran paste) , root without skin	Composite food
6046	Pumpkin and squash, Japanese squash*, fruit, raw [*Syn. Pumpkin]	Uncooked and/or unprocessed food
6047	Pumpkin and squash, Japanese squash*, fruit, boiled [*Syn. Pumpkin]	Cooked food
6048	Pumpkin and squash, winter squash*, fruit, raw [*Syn. Pumpkin]	Uncooked and/or unprocessed food
6049	Pumpkin and squash, winter squash*, fruit, boiled [*Syn. Pumpkin]	Cooked food
6332	Pumpkin and squash, winter squash*, fruit, baked [*Syn. Pumpkin]	Cooked food
6050	Pumpkin and squash, winter squash*, fruit, frozen [*Syn. Pumpkin]	Uncooked and/or unprocessed food
6051	Pumpkin and squash, spaghetti squash*, fruit, raw [*Syn. Summer squash, field pumpkin]	Uncooked and/or unprocessed food
6052	Leaf mustard, "Karashina", leaves, raw	Uncooked and/or unprocessed food
6053	Leaf mustard, "Karashina", leaves, salted pickles	Composite food
6054	Cauliflower, inflorescence, raw	Uncooked and/or unprocessed food
6055	Cauliflower, inflorescence, boiled	Cooked food
6056	Gourd, "Kanpyo" (dried gourd strips), raw	Composite food
6057	Gourd, "Kanpyo" (dried gourd strips), boiled	Cooked food
6364	Gourd, "Kanpyo" (dried gourd strips), simmered with a salty sweet sauce †	Composite food
6058	Chrysanthemum, petals, raw	Uncooked and/or unprocessed food
6059	Chrysanthemum, petals, boiled	Cooked food
6060	Chrysanthemum, "Kikunori" (sheet of dried chrysanthemum petals)	Composite food
6061	Cabbage, common, head, raw	Uncooked and/or unprocessed food
6062	Cabbage, common, head, boiled	Cooked food
6333	Cabbage, common, head, sautéed	Cooked food
6063	Cabbage, green ball, head raw	Uncooked and/or unprocessed food
6064	Cabbage, red cabbage, head raw	Uncooked and/or unprocessed food
6065	Cucumber, fruit, raw	Uncooked and/or unprocessed food
6066	Cucumber, fruit, pickles, salted pickles	Composite food
6067	Cucumber, fruit, pickles, pickled in soy sauce	Composite food
6068	Cucumber, fruit, pickles, "Nukamiso-zuke" (pickled in salty rice bran paste)	Composite food
6069	Cucumber, fruit, pickles, sweet type (pickled with seasoned vinegar)	Composite food
6070	Cucumber, fruit, pickles, sour type (processed by lactic acid fermentation)	Composite food
6071	Japanese victory onion, leaves, raw	Uncooked and/or unprocessed food
6075	Leaf celery, stems and leaves, raw	Uncooked and/or unprocessed food
6076	Leaf celery, stems and leaves, boiled	Cooked food
6077	Watercress, stems and leaves, raw	Uncooked and/or unprocessed food
6078	Arrowhead, tuber, raw	Uncooked and/or unprocessed food
6079	Arrowhead, tuber, boiled	Cooked food
6080	Kale, leaves, raw	Uncooked and/or unprocessed food
6081	Kohlrabi, enlarged stems, raw	Uncooked and/or unprocessed food
6082	Kohlrabi, enlarged stems, boiled	Cooked food
6083	Ostrich-feather fern, fiddlehead, raw	Uncooked and/or unprocessed food
6084	Edible burdock, root, raw	Uncooked and/or unprocessed food
6085	Edible burdock, root, boiled	Cooked food
6086	Spinach mustard, "Komatsuna", leaves, raw	Uncooked and/or unprocessed food
6087	Spinach mustard, "Komatsuna", leaves, boiled	Cooked food
6385	Coriander, leaves, raw †	Uncooked and/or unprocessed food
6088	Stem mustard, pickles	Composite food
6089	Non-heading Chinese cabbage, "Santosai", leaves, raw	Uncooked and/or unprocessed food
6090	Non-heading Chinese cabbage, "Santosai", leaves, boiled	Cooked food
6091	Non-heading Chinese cabbage, "Santosai", leaves, salted pickles	Composite food
6092	Winged beans, immature pods, raw	Uncooked and/or unprocessed food
6093	Sweet peppers, "Shishito", fruit, raw	Uncooked and/or unprocessed food
6094	Sweet peppers, "Shishito", fruit, sautéed	Cooked food
6095	Perilla, "Shiso", leaves, raw	Uncooked and/or unprocessed food
6096	Perilla, "Shiso", immature seeds, raw	Uncooked and/or unprocessed food
6097	Yandlong beans, immature pods, raw	Uncooked and/or unprocessed food
6098	Yandlong beans, immature pods, boiled	Cooked food
6099	Garland chrysanthemum, leaves, raw	Uncooked and/or unprocessed food
6100	Garland chrysanthemum, leaves, boiled	Cooked food
6101	Water shield, young leaves, bottled in water	Uncooked and/or unprocessed food
6102	Ginger, immature rhizome with stem, raw	Uncooked and/or unprocessed food
6103	Ginger, mature rhizome, raw	Uncooked and/or unprocessed food
6365	Ginger, mature rhizome, without skin, raw, grated †	Cooked food
6366	Ginger, mature rhizome, without skin, raw, grated juice †	Cooked food
6104	Ginger, mature rhizome, pickles	Composite food
6105	Ginger, mature rhizome, pickles, sweetened	Composite food
6386	Ginger, young rhizome, raw †	Uncooked and/or unprocessed food
6106	Oriental pickling melon, fruit, raw	Uncooked and/or unprocessed food
6107	Oriental pickling melon, fruits, pickles, salted pickles	Composite food
6108	Oriental pickling melon, fruits, pickles, "Nara-zuke" (pickled with Sake lees)	Composite food
6109	Taro, petiole, fresh, raw	Uncooked and/or unprocessed food
6110	Taro, petiole, fresh, boiled	Cooked food
6111	Taro, petiole, dried, raw	Composite food
6112	Taro, petiole, dried and boiled	Cooked food
6387	Okinawa spinach, "Suizenji-na", leaves, raw †	Uncooked and/or unprocessed food
6113	Turnip, "Sugukina", leaves, raw	Uncooked and/or unprocessed food
6114	Turnip, "Sugukina", root, raw	Uncooked and/or unprocessed food
6115	Turnip, "Sugukina", leaves and root, pickles	Composite food
6116	Zucchini, fruit, raw	Uncooked and/or unprocessed food
6117	Water dropwort, stems and leaves, raw	Uncooked and/or unprocessed food
6118	Water dropwort, stems and leaves, boiled	Cooked food
6119	Celery, petiole, raw	Uncooked and/or unprocessed food
6120	Japanese royal fern, fiddleheads, fresh, raw	Uncooked and/or unprocessed food
6121	Japanese royal fern, fiddleheads, fresh, boiled	Cooked food
6122	Japanese royal fern, fiddleheads, dried, raw	Composite food
6123	Japanese royal fern, fiddleheads, dried, boiled	Cooked food
6124	Broad beans, immature beans, raw	Uncooked and/or unprocessed food
6125	Broad beans, immature beans, boiled	Cooked food
6126	Tatsoi, leaves, raw	Uncooked and/or unprocessed food
6127	Tatsoi, leaves, boiled	Cooked food
6128	Japanese radishes, Daikon, sprouts, raw	Uncooked and/or unprocessed food
6129	Japanese radishes, Daikon, cultivar for leaf use, leaves, raw	Uncooked and/or unprocessed food
6130	Japanese radishes, Daikon, leaves, raw	Uncooked and/or unprocessed food
6131	Japanese radishes, Daikon, leaves, boiled	Cooked food
6132	Japanese radishes, Daikon, root with skin, raw	Uncooked and/or unprocessed food
6133	Japanese radishes, Daikon, root with skin, boiled	Cooked food
6134	Japanese radishes, Daikon, root without skin, raw	Uncooked and/or unprocessed food
6367	Japanese radishes, Daikon, root without skin, raw, grated †	Cooked food
6368	Japanese radishes, Daikon, root without skin, raw, grated juice †	Cooked food
6369	Japanese radishes, Daikon, root without skin, raw, grated without juice by washing with water and hand-squeezing †	Cooked food
6135	Japanese radishes, Daikon, root without skin, boiled	Cooked food
6136	Japanese radishes, Daikon, "Kiriboshi-daikon" (cut and dried Daikon root), raw	Composite food
6334	Japanese radishes, Daikon, "Kiriboshi-daikon" (cut and dried Daikon root), rehydrated and boiled	Cooked food
6335	Japanese radishes, Daikon, "Kiriboshi-daikon" (cut and dried Daikon root), rehydrated and sautéed	Cooked food
6388	Japanese radishes, Daikon, root, pickles, "Iburi-gakko" (smoked daikon pickles (famous product of Akita Prefecture)) †	Composite food
6137	Japanese radishes, Daikon, root, pickles, "Nukamiso-zuke" (pickled in salty rice bran paste )	Composite food
6138	Japanese radishes, Daikon, root, pickles, "Takuan-zuke" (pickled with rice bran and salt), made of salted Daikon	Composite food
6139	Japanese radishes, Daikon, root, pickles, "Takuan-zuke" (pickled with rice bran and salt), made of sun-dried Daikon	Composite food
6140	Japanese radishes, Daikon, root, pickles, "Moriguchi-zuke" (slender root cultivar pickled with Sake lees)	Composite food
6141	Japanese radishes, Daikon, root, pickles, "Bettara-zuke" (pickled with rice koji)	Composite food
6142	Japanese radishes, Daikon, root, pickles, "Miso-zuke" (pickled with miso)	Composite food
6143	Japanese radishes, Daikon, root, pickles, "Fukujin-zuke" (pickled with Daikon, eggplant, immature sword pods and east Indian lotus rhizome )	Composite food
6144	Chinese mustard, "Taisai", young leaves, raw	Uncooked and/or unprocessed food
6145	Chinese mustard, "Taisai" , leaves, raw	Uncooked and/or unprocessed food
6146	Chinese mustard, "Taisai", leaves, salted pickles	Composite food
6147	Leaf mustard, "Takana", leaves, raw	Uncooked and/or unprocessed food
6148	Leaf mustard, "Takana", leaves, salted pickles	Composite food
6149	Bamboo shoots, raw	Uncooked and/or unprocessed food
6150	Bamboo shoots, boiled	Cooked food
6151	Bamboo shoots, canned in water	Composite food
6152	Bamboo shoots, "Shinachiku" (boiled, fermented and salted bamboo shoots), desalted	Composite food
6153	Onions, bulb, raw	Uncooked and/or unprocessed food
6154	Onions, bulb, leached in water	Cooked food
6155	Onions, bulb, boiled	Cooked food
6336	Onions, bulb, sautéed	Cooked food
6389	Onions, bulb, sautéed until golden brown †	Cooked food
6156	Onions, red onions, bulb, raw	Uncooked and/or unprocessed food
6337	Onions, inmature onions, bulb and stem, raw	Uncooked and/or unprocessed food
6157	Japanese angelica-tree, spears, raw	Uncooked and/or unprocessed food
6158	Japanese angelica-tree, spears, boiled	Cooked food
6159	Chicory, spears, raw	Uncooked and/or unprocessed food
6376	"Chijimi-yukina", leaves, raw †	Uncooked and/or unprocessed food
6377	"Chijimi-yukina", leaves, boiled †	Cooked food
6160	Green bok choy, leaves, raw	Uncooked and/or unprocessed food
6161	Green bok choy, leaves, boiled	Cooked food
6338	Green bok choy, leaves, sautéed	Cooked food
6162	Field horsetail, fertile shoot, raw	Uncooked and/or unprocessed food
6163	Field horsetail, fertile shoot, boiled	Cooked food
6164	New Zealand spinach, stems and leaves, raw	Uncooked and/or unprocessed food
6390	"tsuru-ninjinn", root, raw †	Uncooked and/or unprocessed food
6165	Malabar nightshade, stems and leaves, raw	Uncooked and/or unprocessed food
6166	Malabar nightshade, stems and leaves, boiled	Cooked food
6167	Leopard plant, petiole, raw	Uncooked and/or unprocessed food
6168	Leopard plant, petiole, boiled	Cooked food
6169	Hot peppers, leaves and fruits, raw	Uncooked and/or unprocessed food
6170	Hot peppers, leaves and fruits, sautéed	Cooked food
6171	Hot peppers, fruit, raw	Uncooked and/or unprocessed food
6172	Hot peppers, fruit, dried	Composite food
6173	Chinese preserving melon, fruit, raw	Uncooked and/or unprocessed food
6174	Chinese preserving melon, fruit, boiled	Cooked food
6175	Corn, sweet corn, immature kernels, raw	Uncooked and/or unprocessed food
6176	Corn, sweet corn, immature kernels, boiled	Cooked food
6339	Corn, sweet corn, immature kernels, microwaved	Cooked food
6177	Corn, sweet corn, immature kernels on cob, frozen	Uncooked and/or unprocessed food
6178	Corn, sweet corn, immature kernels, frozen	Composite food
6378	Corn, sweet corn, immature kernels, boiled frozen †	Cooked food
6379	Corn, sweet corn, immature kernels, sautéed frozen †	Cooked food
6179	Corn, sweet corn, canned products, cream style	Composite food
6180	Corn, sweet corn, canned products, whole kernel style	Composite food
6181	Corn, sweet corn, young ear, raw	Uncooked and/or unprocessed food
6182	Tomatoes, fruit, raw	Uncooked and/or unprocessed food
6183	Tomatoes, cherry tomatoes, fruit, raw	Uncooked and/or unprocessed food
6391	Tomatoes, fruit, yellow, raw †	Uncooked and/or unprocessed food
6370	Tomatoes, fruit, dried †	Composite food
6184	Tomatoes, canned products, whole, without salt	Composite food
6185	Tomatoes, canned products, juice, with salt	Composite food
6340	Tomatoes, canned products, juice, without salt	Composite food
6186	Tomatoes, canned products, tomato-based vegetable juice, with salt	Composite food
6341	Tomatoes, canned products, tomato-based vegetable juice, without salt	Composite food
6187	Red chicory, leaves, raw	Uncooked and/or unprocessed food
6188	Summer cypress, seeds, boiled	Cooked food
6189	Semi-heading Chinese cabbage, "Nagasaki-hakusai", leaves, raw	Uncooked and/or unprocessed food
6190	Semi-heading Chinese cabbage, "Nagasaki-hakusai", leaves, boiled	Cooked food
6191	Eggplant*, Japanese type, fruit, raw [*Syn. Aubergine]	Uncooked and/or unprocessed food
6192	Eggplant*, Japanese type, fruit, boiled [*Syn. Aubergine]	Cooked food
6342	Eggplant*, Japanese type, fruit, sautéed ［*Syn. Aubergine］	Cooked food
6343	Eggplant*, Japanese type, fruit, tempura [*Syn. Aubergine]	Cooked food
6193	Eggplant*, western type, fruit, raw [*Syn. Aubergine]	Uncooked and/or unprocessed food
6194	Eggplant*, western type, fruit, deep-fried [*Syn. Aubergine]	Cooked food
6195	Eggplant*, pickles, salted pickles [*Syn. Aubergine]	Composite food
6196	Eggplant*, pickles, "Nukamiso-zuke" (pickled with salty rice bran paste) [*Syn. Aubergine]	Composite food
6197	Eggplant*, pickles, "Koji-zuke" (pickled small oval type with rice koji ) [*Syn. Aubergine]	Composite food
6198	Eggplant*, pickles, "Karashi-zuke" (pickled small oval type with mustard) [*Syn. Aubergine]	Composite food
6199	Eggplant*, pickles, "Shiba-zuke" (pickled with perilla leaf, cucumber and Myoga, etc.) [*Syn. Aubergine]	Composite food
6200	Shepherd's purse, leaves, raw	Uncooked and/or unprocessed food
6201	Turnip rape, flower buds and stems, raw	Uncooked and/or unprocessed food
6202	Turnip rape, flower buds and stems, boiled	Cooked food
6203	Rape, stems and leaves, raw	Uncooked and/or unprocessed food
6204	Rape, stems and leaves, boiled	Cooked food
6205	Bitter melon, fruit, raw	Uncooked and/or unprocessed food
6206	Bitter melon, fruit, sautéed	Cooked food
6207	Chinese chive, leaves, raw	Uncooked and/or unprocessed food
6208	Chinese chive, leaves, boiled	Cooked food
6344	Chinese chive, leaves, sautéed	Cooked food
6209	Chinese chive, scape and flower bud, raw,	Uncooked and/or unprocessed food
6210	Chinese chive, blanching culture, leaves, raw	Uncooked and/or unprocessed food
6211	Carrots, cultivar for leaf use, leaves, raw	Uncooked and/or unprocessed food
6212	Carrot, regular (European type), root with skin, raw	Uncooked and/or unprocessed food
6213	Carrot, regular (European type), root with skin, boiled	Cooked food
6214	Carrot, regular (European type), root without skin, raw	Composite food
6215	Carrot, regular (European type), root without skin, boiled	Cooked food
6345	Carrot, regular (European type), root without skin, sautéed	Cooked food
6346	Carrot, regular (European type), root without skin, deep-fried carrot	Cooked food
6347	Carrot, regular (European type), skin, raw	Uncooked and/or unprocessed food
6216	Carrot, regular (European type), root, frozen	Composite food
6380	Carrot, regular (European type), root, boiled frozen †	Cooked food
6381	Carrot, regular (European type), root, frozen, sautéed †	Cooked food
6348	Carrot, regular (European type), glazed carrot	Cooked food
6217	Carrot, regular (European type), juice, canned	Composite food
6218	Carrot, "Kintoki" (oriental type), root with skin, raw	Uncooked and/or unprocessed food
6219	Carrot, "Kintoki" (oriental type), root with skin, boiled	Cooked food
6220	Carrot, "Kintoki" (oriental type), root without skin, raw	Composite food
6221	Carrot, "Kintoki" (oriental type), root without skin, boiled	Cooked food
6222	Carrot, baby carrot, root, raw	Uncooked and/or unprocessed food
6223	Garlic, bulb, raw	Uncooked and/or unprocessed food
6349	Garlic, bulb, sautéed	Cooked food
6224	Garlic, scape, raw	Uncooked and/or unprocessed food
6225	Garlic, scape, boiled	Cooked food
6226	Welsh onions, "Nebuka-negi" (large variety, blanching cultivation), leaves, raw	Uncooked and/or unprocessed food
6350	Welsh onions, "Nebuka-negi" (large variety, blanching cultivation), leaves, boiled	Cooked food
6351	Welsh onions, "Nebuka-negi" (large variety, blanching cultivation), leaves, sautéed	Cooked food
6227	Welsh onions, "Ha-negi" (large variety, green), leaves, raw	Uncooked and/or unprocessed food
6352	Welsh onions, "Ha-negi" (large variety, green), leaves, sautéed	Cooked food
6228	Welsh onions, "Konegi" (small variety), leaves, raw	Uncooked and/or unprocessed food
6229	Turnip green, "Nozawana", leaves, raw	Uncooked and/or unprocessed food
6230	Turnip green, "Nozawana", leaves, pickles, salted pickles	Composite food
6231	Turnip green, "Nozawana", leaves, pickles, seasoned	Composite food
6232	Wild onion, "Nobiru", bulb and leaves, raw	Uncooked and/or unprocessed food
6233	Heading Chinese cabbage, head, raw	Uncooked and/or unprocessed food
6234	Heading Chinese cabbage, head, boiled	Cooked food
6235	Heading Chinese cabbage, head, pickles, salted pickles	Composite food
6236	Heading Chinese cabbage, head, pickles, Kimchi	Composite food
6237	Bok choy, leaves, raw	Uncooked and/or unprocessed food
6238	Basil, leaves, raw	Uncooked and/or unprocessed food
6239	Parsley, leaves, raw	Uncooked and/or unprocessed food
6240	Little radish, root, raw	Uncooked and/or unprocessed food
6392	"Hanakkori", raw †	Uncooked and/or unprocessed food
6241	Chayote, fruit, white-colored, raw	Uncooked and/or unprocessed food
6242	Chayote, fruit, salted pickles	Composite food
6353	Chayote, fruit, green-colored, raw	Uncooked and/or unprocessed food
6243	Red beet*, root, raw [*Syn. Table beet]	Uncooked and/or unprocessed food
6244	Red beet*, root, boiled [*Syn. Table beet]	Cooked food
6245	Sweet peppers, fruit, green, raw	Uncooked and/or unprocessed food
6246	Sweet peppers, fruit, green, sautéed	Cooked food
6247	Sweet peppers, fruit, red, raw	Uncooked and/or unprocessed food
6248	Sweet peppers, fruit, red, sautéed	Cooked food
6393	Sweet peppers, fruit, orange, raw †	Uncooked and/or unprocessed food
6394	Sweet peppers, fruit, orange, sautéed †	Cooked food
6249	Sweet peppers, fruit, yellow, raw	Uncooked and/or unprocessed food
6250	Sweet peppers, fruit, yellow, sautéed	Cooked food
6251	Sweet peppers, "Tomapi", fruit, raw	Uncooked and/or unprocessed food
6252	Turnip, "Hinona", root with tops, raw	Uncooked and/or unprocessed food
6253	Turnip, "Hinona", root with tops, pickles, sweetened	Composite food
6254	Non-heading Chinese cabbage, "Hiroshimana", leaves, raw	Uncooked and/or unprocessed food
6255	Non-heading Chinese cabbage, "Hiroshimana", leaves, salted pickles	Composite food
6256	Japanese butterbur, petiole, raw	Uncooked and/or unprocessed food
6257	Japanese butterbur, petiole, boiled	Cooked food
6258	Japanese butterbur, inflorescence, raw	Uncooked and/or unprocessed food
6259	Japanese butterbur, inflorescence, boiled	Cooked food
6260	Hyacinth beans, immature pods, raw	Uncooked and/or unprocessed food
6261	Swiss chard, leaves, raw	Uncooked and/or unprocessed food
6262	Swiss chard, leaves, boiled	Cooked food
6263	Broccoli, inflorescence, raw	Uncooked and/or unprocessed food
6264	Broccoli, inflorescence, boiled	Cooked food
6395	Broccoli, inflorescence, microwaved †	Cooked food
6396	Broccoli, inflorescence, grilled †	Cooked food
6397	Broccoli, inflorescence, sautéed †	Cooked food
6354	Broccoli, sprouts, raw	Uncooked and/or unprocessed food
6265	Sponge gourd, immature fruit, raw	Uncooked and/or unprocessed food
6266	Sponge gourd, immature fruit, boiled	Cooked food
6267	Spinach, leaves, all season, raw	Uncooked and/or unprocessed food
6268	Spinach, leaves, all season, boiled	Cooked food
6359	Spinach, leaves, all season, sautéed	Cooked food
6355	Spinach, leaves, summer harvest, raw	Uncooked and/or unprocessed food
6357	Spinach, leaves, summer harvest, boiled	Cooked food
6356	Spinach, leaves, winter harvest, raw	Uncooked and/or unprocessed food
6358	Spinach, leaves, winter harvest, boiled	Cooked food
6269	Spinach, leaves, frozen	Composite food
6372	Spinach, leaves, boiled frozen †	Cooked food
6373	Spinach, leaves, sautéed frozen †	Cooked food
6270	Horseradish, rhizome, raw	Uncooked and/or unprocessed food
6271	Manchurian wild rice, stem, raw	Uncooked and/or unprocessed food
6272	Turnip green, "Mizukakena", leaves, raw	Uncooked and/or unprocessed food
6273	Turnip green, "Mizukakena", leaves, salted pickles	Composite food
6072	Leaf green, "Mizuna", leaves, raw	Uncooked and/or unprocessed food
6073	Leaf green, "Mizuna", leaves, boiled	Cooked food
6074	Leaf green, "Mizuna", leaves, salted pickles	Composite food
6274	Japanese hornwort, "Kiri-mitsuba" (branched in dark place), leaves, raw	Uncooked and/or unprocessed food
6275	Japanese hornwort, "Kiri-mitsuba" (branched in dark place), leaves, boiled	Cooked food
6276	Japanese hornwort, "Ne-mitsuba" (blanched by covering with soil) , leaves, raw	Uncooked and/or unprocessed food
6277	Japanese hornwort, "Ne-mitsuba" (blanched by covering with soil) , leaves, boiled	Cooked food
6278	Japanese hornwort, "Ito-mitsuba" (young plants), leaves, raw	Uncooked and/or unprocessed food
6279	Japanese hornwort, "Ito-mitsuba" (young plants), leaves, boiled	Cooked food
6360	Leaf green, "Mibuna", leaves, raw	Uncooked and/or unprocessed food
6280	Japanese ginger, "Myoga", spike, raw	Uncooked and/or unprocessed food
6281	Japanese ginger, "Myoga", young stems and leaves, raw	Uncooked and/or unprocessed food
6282	Yam, bulbil, raw	Uncooked and/or unprocessed food
6283	Brussels sprouts, head, raw	Uncooked and/or unprocessed food
6284	Brussels sprouts, head, boiled	Cooked food
6285	Water pepper sprouts, raw	Uncooked and/or unprocessed food
6286	Bean sprouts, alfalfa sprouts, raw	Uncooked and/or unprocessed food
6287	Bean sprouts, soybean sprouts, raw	Uncooked and/or unprocessed food
6288	Bean sprouts, soybean sprouts, boiled	Cooked food
6289	Bean sprouts, black gram sprouts, raw	Uncooked and/or unprocessed food
6290	Bean sprouts, black gram sprouts, boiled	Cooked food
6398	Bean sprouts, black gram sprouts, sautéed	Cooked food
6291	Bean sprouts, mung bean sprouts, raw	Uncooked and/or unprocessed food
6292	Bean sprouts, mung bean sprouts, boiled	Cooked food
6293	Nalta jute*, stems and leaves, raw [*Syn. Tossa jute]	Uncooked and/or unprocessed food
6294	Nalta jute*, stems and leaves, boiled [*Syn. Tossa jute]	Cooked food
6401	"Yabu-mame"*, ground fuilts, raw [*Amphicarpaea edgeworthii var. japonica] †	Uncooked and/or unprocessed food
6295	Thistle root, "Yamagobo", pickled with miso	Composite food
6296	Lily, bulb, raw	Uncooked and/or unprocessed food
6297	Lily, bulb, boiled	Cooked food
6298	Water convolvulus, stems and leaves, raw	Uncooked and/or unprocessed food
6299	Water convolvulus, stems and leaves, boiled	Cooked food
6300	Aster, "Yomena", leaves, raw	Uncooked and/or unprocessed food
6301	Japanese wormwood, leaves, raw	Uncooked and/or unprocessed food
6302	Japanese wormwood, leaves, boiled	Cooked food
6303	Peanuts, immature beans, raw	Uncooked and/or unprocessed food
6304	Peanuts, immature beans, boiled	Cooked food
6305	Japanese scallion, "Rakkyo", mature bulb, raw	Uncooked and/or unprocessed food
6306	Japanese scallion, "Rakkyo", mature bulb, pickles, sweetened	Composite food
6307	Japanese scallion, "Rakkyo", immature bulb, raw	Uncooked and/or unprocessed food
6308	Leeks, bulb and leaves, raw	Uncooked and/or unprocessed food
6309	Leeks, bulb and leaves, boiled	Cooked food
6319	Rocket salad, leaves, raw	Uncooked and/or unprocessed food
6310	Garden rhubarb, petiole, raw	Uncooked and/or unprocessed food
6311	Garden rhubarb, petiole, boiled	Cooked food
6312	Lettuce, head lettuce, crisp type, soil culture, head, raw	Uncooked and/or unprocessed food
6361	Lettuce, head lettuce, crisp type, hydroculture, head, raw	Uncooked and/or unprocessed food
6313	Lettuce, head lettuce, butter type, leaves, raw	Uncooked and/or unprocessed food
6314	Lettuce, green leaf lettuce, leaves, raw	Uncooked and/or unprocessed food
6315	Lettuce, red leaf lettuce, leaves, raw	Uncooked and/or unprocessed food
6362	Lettuce, Sang-chu lettuce, leaves, raw	Uncooked and/or unprocessed food
6316	Lettuce, cos lettuce, leaves, raw	Uncooked and/or unprocessed food
6317	East Indian lotus root, rhizome, raw	Uncooked and/or unprocessed food
6318	East Indian lotus root, rhizome, boiled	Cooked food
6371	East Indian lotus root, rhizome, cookd whith sweet and sour sauce †	Composite food
6320	Green onion, "Wakegi", leaves, raw	Uncooked and/or unprocessed food
6321	Green onion, "Wakegi", leaves, boiled	Cooked food
6322	Wasabi, rhizome, raw	Uncooked and/or unprocessed food
6323	Wasabi, pickled with Sake lees	Composite food
6324	Bracken fern, fiddleheads, raw	Uncooked and/or unprocessed food
6325	Bracken fern, fiddleheads, boiled	Cooked food
6326	Bracken fern, fiddleheads, dried, raw	Composite food
6382	Mixed vegetables, frozen †	Composite food
6383	Mixed vegetables, boiled frozen †	Cooked food
6384	Mixed vegetables, sautéed frozen †	Cooked food
6399	Mixed vegetable juice, straight juice †	Composite food
6400	Mixed vegetable juice, concentrated juice †	Composite food
7001	Akebia, flesh, raw	Uncooked and/or unprocessed food
7002	Akebia, peel, raw	Uncooked and/or unprocessed food
7181	Acai, frozen, unsweetened †	Composite food
7003	Acerola, sour type, raw	Uncooked and/or unprocessed food
7159	Acerola, sweet type, raw	Uncooked and/or unprocessed food
7004	Acerola, 10 % fruit juice beverage	Composite food
7005	Atemoya, raw	Uncooked and/or unprocessed food
7006	Avocados, raw	Uncooked and/or unprocessed food
7007	Apricots, raw	Uncooked and/or unprocessed food
7008	Apricots, dried	Uncooked and/or unprocessed food
7009	Apricots, canned in heavy syrup	Composite food
7010	Apricots, jam, heavily sweetened	Composite food
7011	Apricots, jam, lightly sweetened	Composite food
7012	Strawberries, raw	Uncooked and/or unprocessed food
7013	Strawberries, jam, heavily sweetened	Composite food
7014	Strawberries, jam, lightly sweetened	Composite food
7160	Strawberries, dried	Composite food
7015	Figs, raw	Uncooked and/or unprocessed food
7016	Figs, dried	Uncooked and/or unprocessed food
7017	Figs, canned in heavy syrup	Composite food
7019	Mume*, raw [*Syn. Japanese apricots]	Uncooked and/or unprocessed food
7020	Mume*, salted pickles [*Syn. Japanese apricots]	Composite food
7021	Mume*, pickles, seasoned [*Syn. Japanese apricots]	Composite food
7022	Mume*, "Umeboshi" (pickled and dried mume), salted pickles [*Syn. Japanese apricots]	Composite food
7023	Mume*, "Umeboshi" (pickled and dried mume), seasoned pickles [*Syn. Japanese apricots]	Composite food
7024	Mume*,"Umebishio" (sweetened puree of pickled mume) [*Syn. Japanese apricots]	Composite food
7025	Mume*, 20 % fruit juice beverage [*Syn. Japanese apricots]	Composite food
7037	Olives, in brine, green	Composite food
7038	Olives, in brine, ripe	Composite food
7039	Olives, in brine, stuffed olives	Composite food
7049	Japanese persimmons*, nonastringent, raw [*Syn. Kaki]	Uncooked and/or unprocessed food
7050	Japanese persimmons*, astringency removed, raw [*Syn. Kaki]	Uncooked and/or unprocessed food
7051	Japanese persimmons*, dried [*Syn. Kaki]	Composite food
7053	Chinese quinces, raw	Uncooked and/or unprocessed food
7018	Citrus, "Iyo", juice sacs	Uncooked and/or unprocessed food
7026	Satsuma mandarins, segments, early ripening type, raw	Uncooked and/or unprocessed food
7027	Satsuma mandarins, segments, normal ripening type, raw	Uncooked and/or unprocessed food
7028	Satsuma mandarins, juice sacs, early ripening type, raw	Uncooked and/or unprocessed food
7029	Satsuma mandarins, juice sacs, normal ripening type, raw	Uncooked and/or unprocessed food
7030	Satsuma mandarins, straight fruit juice	Composite food
7031	Satsuma mandarins, reconstituted fruit juice	Composite food
7032	Satsuma mandarins, juice with juice sacs	Composite food
7033	Satsuma mandarins, 50 % fruit juice beverage	Composite food
7034	Satsuma mandarins, 20 % fruit juice beverage	Composite food
7035	Satsuma mandarins, canned in light syrup, solids	Composite food
7036	Satsuma mandarins, canned in light syrup, liquid	Composite food
7040	Oranges, navel, juice sacs, raw	Uncooked and/or unprocessed food
7041	Oranges, Valencia, imported from U.S.A., juice sacs, raw	Uncooked and/or unprocessed food
7042	Oranges, Valencia, straight fruit juice	Composite food
7043	Oranges, Valencia, reconstituted fruit juice	Composite food
7044	Oranges, Valencia, 50 % fruit juice beverage	Composite food
7045	Oranges, Valencia, 30 % fruit juice beverage	Composite food
7046	Oranges, Valencia, marmalade, heavily sweetened	Composite food
7047	Oranges, Valencia, marmalade, lightly sweetened	Composite food
7161	Oranges, Fukuhara-orange, juice sacs, raw	Uncooked and/or unprocessed food
7048	Oroblanco, juice sacs, raw	Uncooked and/or unprocessed food
7052	Citrus, "Kabosu", juice, fresh	Uncooked and/or unprocessed food
7162	Citrus, "Kawachi-bankan", juice sacs, raw	Uncooked and/or unprocessed food
7163	Citrus, "Kiyomi", juice sacs, raw	Uncooked and/or unprocessed food
7056	Kumquats, whole, raw	Uncooked and/or unprocessed food
7062	Grapefruit, white flesh type, juice sacs, raw	Uncooked and/or unprocessed food
7164	Grapefruit, red flesh type, juice sacs, raw	Uncooked and/or unprocessed food
7063	Grapefruit, straight fruit juice	Composite food
7064	Grapefruit, reconstituted fruit juice	Composite food
7065	Grapefruit, 50 % fruit juice beverage	Composite food
7066	Grapefruit, 20 % fruit juice beverage	Composite food
7067	Grapefruit, canned in light syrup	Composite food
7074	Citrus, "Sanbokan", juice sacs, raw	Uncooked and/or unprocessed food
7075	Citrus, "Shiikuwasha", juice, fresh	Uncooked and/or unprocessed food
7076	Citrus, "Shiikuwasha", 10 % fruit juice beverage	Composite food
7165	Citrus, "Shiranuhi", juice sacs, raw	Uncooked and/or unprocessed food
7078	Citrus, "Sudachi", peel, raw	Uncooked and/or unprocessed food
7079	Citrus, "Sudachi", juice, fresh	Uncooked and/or unprocessed food
7166	Citrus, "Setoka", juice sacs, raw	Uncooked and/or unprocessed food
7085	Citrus, Seminole, juice sacs, raw	Uncooked and/or unprocessed food
7083	Citrus, sour oranges, juice, fresh	Uncooked and/or unprocessed food
7093	Citrus, "Natsudaidai", juice sacs, raw	Uncooked and/or unprocessed food
7094	Citrus, "Natsudaidai", canned in heavy syrup	Composite food
7105	Citrus, "Hassaku", juice sacs, raw	Uncooked and/or unprocessed food
7167	Citrus, "Harumi", juice sacs, raw	Uncooked and/or unprocessed food
7112	Citrus, "Hyuga-natsu", segments and albedo, raw	Uncooked and/or unprocessed food
7113	Citrus, "Hyuga-natsu", juice sacs, raw	Uncooked and/or unprocessed food
7126	Pummelo, juice sacs, raw	Uncooked and/or unprocessed food
7127	Pummelo, candied peel	Composite food
7129	Ponkan mandarins, juice sacs, raw	Uncooked and/or unprocessed food
7142	Citrus, "Yuzu", peel, raw	Uncooked and/or unprocessed food
7143	Citrus, "Yuzu", juice, fresh	Uncooked and/or unprocessed food
7145	Limes, juice, fresh	Uncooked and/or unprocessed food
7155	Lemons, whole, raw	Uncooked and/or unprocessed food
7156	Lemons, juice, fresh	Uncooked and/or unprocessed food
7054	Kiwifruit, green flesh type, raw	Uncooked and/or unprocessed food
7168	Kiwifruit, yellow flesh type, raw	Uncooked and/or unprocessed food
7183	Amur cork tree fruit, dried †	Uncooked and/or unprocessed food
7055	Kiwano, raw	Uncooked and/or unprocessed food
7057	Guava, red flesh type, raw	Uncooked and/or unprocessed food
7169	Guava, white flesh type, raw	Uncooked and/or unprocessed food
7058	Guava, fruit juice, 20 % fruit juice beverage (nectar)	Composite food
7059	Guava, fruit juices, 10 % fruit juice beverage	Composite food
7185	Goji berry, dried †	Uncooked and/or unprocessed food
7061	Oleasters, raw	Uncooked and/or unprocessed food
7157	Coconut, coconut water	Composite food
7158	Coconut, coconut milk	Composite food
7170	Coconut, Nata de coco in syrup	Composite food
7070	Sweet cherries, domestic, raw	Uncooked and/or unprocessed food
7071	Sweet cherries, imported from U.S.A., raw	Uncooked and/or unprocessed food
7072	Sweet cherries, canned in heavy syrup	Composite food
7073	Pomegranates, raw	Uncooked and/or unprocessed food
7077	Watermelon, red flesh type, raw	Uncooked and/or unprocessed food
7171	Watermelon, yellow flesh type, raw	Uncooked and/or unprocessed food
7182	Cassis, frozen †	Uncooked and/or unprocessed food
7060	Gooseberries, raw	Uncooked and/or unprocessed food
7069	Carambola, raw	Uncooked and/or unprocessed food
7080	Plums, Japanese plums, raw	Uncooked and/or unprocessed food
7081	Plums, European plums, raw	Uncooked and/or unprocessed food
7082	Plums, European plums, dried	Composite food
7086	Cherimoya, raw	Uncooked and/or unprocessed food
7111	Pitaya, raw	Uncooked and/or unprocessed food
7087	Durian, raw	Uncooked and/or unprocessed food
7088	Pears, sand pears*, raw [Syn. Nashi pears]	Uncooked and/or unprocessed food
7089	Pears, sand pears*, canned in heavy syrup [*Syn. Nashi pears]	Composite food
7090	Pears, Chinese white pears, raw	Uncooked and/or unprocessed food
7091	Pears, European pears, raw	Uncooked and/or unprocessed food
7092	Pears, European pears, canned in heavy syrup	Composite food
7095	Jujube, dried	Composite food
7096	Dates, dried	Composite food
7097	Pineapple, raw	Uncooked and/or unprocessed food
7177	Pineapple, grilled †	Cooked food
7098	Pineapple, straight fruit juice	Composite food
7099	Pineapple, reconstituted fruit juice	Composite food
7100	Pineapple, 50 % fruit juice beverage	Composite food
7101	Pineapple, 10 % fruit juice beverage	Composite food
7102	Pineapple, canned in heavy syrup	Composite food
7103	Pineapple, candied	Composite food
7104	Blue berried honeysuckle, raw	Uncooked and/or unprocessed food
7106	Passion fruit, juice, fresh	Composite food
7107	Bananas, raw	Uncooked and/or unprocessed food
7108	Bananas, dried	Composite food
7109	Papaya, ripe, raw	Uncooked and/or unprocessed food
7110	Papaya, unripe, raw	Uncooked and/or unprocessed food
7114	Loquats, raw	Uncooked and/or unprocessed food
7115	Loquats, Raw, canned in heavy syrup	Composite food
7116	Grapes, raw	Uncooked and/or unprocessed food
7178	Grapes, with skin, raw †	Uncooked and/or unprocessed food
7117	Grapes, raisins	Composite food
7118	Grapes, straight fruit juice	Composite food
7119	Grapes, reconstituted fruit juice	Composite food
7120	Grapes, 70 % fruit juice beverage	Composite food
7121	Grapes, 10 % fruit juice beverage	Composite food
7122	Grapes, canned in heavy syrup	Composite food
7123	Grapes, jam	Composite food
7124	Blueberries, raw	Uncooked and/or unprocessed food
7125	Blueberries, jam	Composite food
7172	Blueberries, dried	Composite food
7128	White sapote, raw	Uncooked and/or unprocessed food
7130	Oriental melon, yellow flesh type, raw	Uncooked and/or unprocessed food
7173	Oriental melon, white flesh type, raw	Uncooked and/or unprocessed food
7131	Common quinces, raw	Uncooked and/or unprocessed food
7132	Mangoes, raw	Uncooked and/or unprocessed food
7179	Mangoes, green flesh type, dried †	Composite food
7133	Mangosteen, raw	Uncooked and/or unprocessed food
7134	Muskmelon, greenhouse culture, raw	Uncooked and/or unprocessed food
7135	Muskmelon, open culture, green flesh type, raw	Uncooked and/or unprocessed food
7174	Muskmelon, open culture, orange flesh type, raw	Uncooked and/or unprocessed food
7136	Peaches, raw	Uncooked and/or unprocessed food
7184	Peaches, yellow fresh type, raw †	Uncooked and/or unprocessed food
7137	Peaches, 30 % fruit juice beverage (nectar)	Composite food
7138	Peaches, white flesh type, canned in heavy syrup, solids	Composite food
7175	Peaches, yellow flesh type, canned in heavy syrup, solids	Composite food
7139	Peaches, canned in heavy syrup, liquid	Composite food
7140	Nectarines, raw	Uncooked and/or unprocessed food
7141	Red bayberries, raw	Uncooked and/or unprocessed food
7144	Lychees*, raw [*Syn. Litchi]	Uncooked and/or unprocessed food
7146	Red raspberries, raw	Uncooked and/or unprocessed food
7147	Longans, dried	Uncooked and/or unprocessed food
7148	Apples, without skin, raw	Uncooked and/or unprocessed food
7176	Apples, with skin, raw	Uncooked and/or unprocessed food
7180	Apples, with skin, grilled †	Cooked food
7149	Apples, straight fruit juice	Composite food
7150	Apples, reconstituted fruit juice	Composite food
7151	Apples, 50 % fruit juice beverage	Composite food
7152	Apples, 30 % fruit juice beverage	Composite food
7153	Apples, canned in heavy syrup	Composite food
7154	Apples, jam	Composite food
8001	Mushrooms, winter mushrooms*, raw [*Syn. Enokitake, Enoki]	Uncooked and/or unprocessed food
8002	Mushrooms, winter mushrooms*, boiled [*Syn. Enokitake, Enoki]	Cooked food
8037	Mushrooms, winter mushrooms*, sautéed ［*Syn. Enokitake, Enoki］	Cooked food
8003	Mushrooms, winter mushrooms*, bottled in seasoning [*Syn. Enokitake, Enoki]	Composite food
8054	Mushrooms, tree ears, hairy Jew's ear, raw †	Uncooked and/or unprocessed food
8004	Mushrooms, tree ears, hairy Jew's ear, dried, raw	Composite food
8005	Mushrooms, tree ears, hairy Jew's ear, dried, boiled	Cooked food
8038	Mushrooms, tree ears, Cloud ear fungus, dried, rehydrated and sautéed	Cooked food
8006	Mushrooms, tree ears, Jew's ear, dried, raw	Composite food
8007	Mushrooms, tree ears, Jew's ear, dried, boiled	Cooked food
8008	Mushrooms, tree ears, white jelly fungus, dried, raw	Composite food
8009	Mushrooms, tree ears, white jelly fungus, dried, boiled	Cooked food
8010	Mushrooms, abalone mushrooms, raw	Uncooked and/or unprocessed food
8039	Mushrooms, "Shiitake", bed-log cultivation, fresh, raw	Uncooked and/or unprocessed food
8040	Mushrooms, "Shiitake", bed-log cultivation, fresh, boiled	Cooked food
8041	Mushrooms, "Shiitake", bed-log cultivation, fresh, sautéed	Cooked food
8057	Mushrooms, "Shiitake", bed-log cultivation, fresh, tempura †	Cooked food
8042	Mushrooms, "Shiitake", wood-log cultivation, fresh, raw	Uncooked and/or unprocessed food
8043	Mushrooms, "Shiitake", wood-log cultivation, fresh, boiled	Cooked food
8044	Mushrooms, "Shiitake", wood-log cultivation, fresh, sautéed	Cooked food
8013	Mushrooms, "Shiitake", dried, raw	Composite food
8014	Mushrooms, "Shiitake", dried, boiled	Uncooked and/or unprocessed food
8053	Mushrooms, "Shiitake", dried, simmered with a salty sweet sauce †	Uncooked and/or unprocessed food
8015	Mushrooms, Hatakeshimeji", raw	Uncooked and/or unprocessed food
8045	Mushrooms, "Hatakeshimeji", boiled	Cooked food
8016	Mushrooms, beech mushrooms, raw	Uncooked and/or unprocessed food
8017	Mushrooms, beech mushrooms, boiled	Cooked food
8046	Mushrooms, beech mushrooms, sautéed	Cooked food
8055	Mushrooms, beech mushrooms, deep-fried †	Cooked food
8056	Mushrooms, beech mushrooms, tempura †	Cooked food
8018	Mushrooms, "Honshimeji", raw	Uncooked and/or unprocessed food
8047	Mushrooms, "Honshimeji", boiled	Cooked food
8019	Mushrooms, golden oyster mushrooms, raw	Uncooked and/or unprocessed food
8020	Mushrooms, "Nameko", raw	Uncooked and/or unprocessed food
8021	Mushrooms, "Nameko", boiled	Cooked food
8058	Mushrooms, "Nameko", raw cut nameko †	Uncooked and/or unprocessed food
8022	Mushrooms, "Nameko", canned in brine	Composite food
8023	Mushrooms, "Numerisugitake", raw	Uncooked and/or unprocessed food
8024	Mushrooms, phoenix mushrooms, raw	Uncooked and/or unprocessed food
8025	Mushrooms, king oyster mushrooms, raw	Uncooked and/or unprocessed food
8048	Mushrooms, king oyster mushrooms, boiled	Cooked food
8049	Mushrooms, king oyster mushrooms, baked	Cooked food
8050	Mushrooms, king oyster mushrooms, sautéed	Cooked food
8026	Mushrooms, oyster mushrooms, raw	Uncooked and/or unprocessed food
8027	Mushrooms, oyster mushrooms, boiled	Cooked food
8028	Mushrooms, "Maitake", raw	Uncooked and/or unprocessed food
8029	Mushrooms, "Maitake", boiled	Cooked food
8051	Mushrooms, "Maitake", sautéed	Cooked food
8030	Mushrooms, "Maitake", dried, raw	Composite food
8031	Mushrooms, button mushrooms, fresh, raw	Uncooked and/or unprocessed food
8032	Mushrooms, button mushrooms, fresh, boiled	Cooked food
8052	Mushrooms, button mushrooms, fresh, sautéed	Cooked food
8033	Mushrooms, button mushrooms, canned in brine, solids	Cooked food
8034	Mushrooms, "Matsutake", raw	Uncooked and/or unprocessed food
8036	Mushrooms, black poplar mushrooms, raw	Uncooked and/or unprocessed food
9001	Algae, Sea lettuce, dried	Composite food
9002	Algae, green laver, dried	Composite food
9003	Algae, purple laver, dried	Composite food
9004	Algae, purple laver, dried, toasted	Composite food
9005	Algae, purple laver, dried, seasoned and toasted	Composite food
9006	Algae, "Arame", steamed and dried	Composite food
9007	Algae, "Iwa-nori", dried	Composite food
9012	Algae, Green caviar, raw	Uncooked and/or unprocessed food
9008	Algae, "Ego-nori", dried	Composite food
9009	Algae, "Ego-nori", "Okyuto" (algae jelly)	Composite food
9010	Algae, "Ogo-nori", salted products, desalted	Composite food
9011	Algae, "Kawa-nori", dried	Composite food
9013	Algae, kombu, "Enaga-oni-kombu", dried	Composite food
9014	Algae, kombu, "Gagome-kombu", dried	Composite food
9015	Algae, kombu, "Naga-kombu", dried	Composite food
9016	Algae, kombu, "Hosome-kombu", dried	Composite food
9017	Algae, kombu, "Ma-kombu", dried	Composite food
9056	Algae, kombu, "Ma-kombu", boild †	Cooked food
9018	Algae, kombu, "Mitsuishi-kombu", dried	Composite food
9019	Algae, kombu, "Rishiri-kombu", dried	Composite food
9020	Algae, kombu, "Kizami-kombu" (dried and cut into thin strips)	Composite food
9021	Algae, kombu, "Kezuri-kombu" (dried and thinly shaved)	Composite food
9022	Algae, kombu, "Shio-kombu" (seasoned and dried)	Composite food
9023	Algae, kombu, "Tsukudani" (simmered in soy sauce and sugar)	Composite food
9024	Algae, "Suizenji-nori", dried, soaked in water	Composite food
9025	Algae, "Tengusa", dried	Composite food
9026	Algae, "Tengusa", "Tokoroten" (Gelidium jelly)	Composite food
9027	Algae, "Tengusa", agar-agar	Composite food
9028	Algae, "Tengusa", agar jelly	Composite food
9049	Algae, "Tengusa", agar-agar powder	Composite food
9029	Algae, "Tosaka-nori", red, salted products, desalted	Composite food
9030	Algae, "Tosaka-nori", green, salted products, desalted	Composite food
9050	Algae, "Hijiki", boiled and dried, stainless steel pot process, raw	Composite food
9051	Algae, "Hijiki", boiled and dried, stainless steel pot process, boiled	Cooked food
9052	Algae, "Hijiki", boiled and dried, stainless steel pot process, rehydrated and sautéed	Cooked food
9053	Algae, "Hijiki", boiled and dried, steel pot process, raw	Composite food
9054	Algae, "Hijiki", boiled and dried, steel pot process, boiled	Cooked food
9055	Algae, "Hijiki", boiled and dried, steel pot process, rehydrated and sautéed	Cooked food
9032	Algae, "Hitoegusa", dried	Composite food
9033	Algae, "Hitoegusa", "Tsukudani" (simmered in soy sauce and sugar)	Composite food
9034	Algae, "Fu-nori", dried	Composite food
9035	Algae, "Matsumo", dried	Composite food
9036	Algae, "Mukade-nori", salted products, desalted	Composite food
9037	Algae, "Okinawa-mozuku", salted products, desalted	Composite food
9038	Algae, "Mozuku", salted products, desalted	Composite food
9039	Algae, "Wakame", raw	Uncooked and/or unprocessed food
9040	Algae, "Wakame", dried	Composite food
9041	Algae, "Wakame", dried, soaked in water	Cooked food
9042	Algae, "Wakame", dried, "Ita-wakame" (made into sheets and dried)	Composite food
9043	Algae, "Wakame", "Haiboshi" (coated with ash and dried), soaked in water	Composite food
9044	Algae, "Wakame", cut and dried	Composite food
9058	Algae, "Wakame", cut and boild in water (heated in boiling water for a short time) †	Cooked food
9059	Algae, "Wakame", boild soup (Residual liquid after removing boiled cut wakame) †	Cooked food
9045	Algae, "Wakame", blanched and salted products, desalted	Uncooked and/or unprocessed food
9057	Algae, "Wakame", blanched and salted products, desalted, boiled †	Cooked food
9046	Algae, "Wakame", stipe and center vein, blanched and salted products, desalted	Composite food
9047	Algae, "Wakame", fruit-bearing leaves, raw	Uncooked and/or unprocessed food
10001	Fish, fat greenling, raw	Uncooked and/or unprocessed food
10002	Fish, Matsubara's red rockfish, raw	Uncooked and/or unprocessed food
10003	Fish, horse mackerel, Japanese Jack mackerel＊, with skin, raw [*Syn. horse mackerel]	Uncooked and/or unprocessed food
10389	Fish, horse mackerel, Japanese Jack mackerel*, sashimi [*Syn. horse mackerel]	Uncooked and/or unprocessed food
10004	Fish, horse mackerel, Japanese Jack mackerel＊, with skin, boiled [*Syn. horse mackerel]	Cooked food
10005	Fish, horse mackerel, Japanese Jack mackerel＊, with integument, baked ［*Syn. horse mackerel］	Cooked food
10390	Fish, horse mackerel, Japanese Jack mackerel*, with skin, breaded and fried [*Syn. horse mackerel]	Cooked food
10006	Fish, horse mackerel, Japanese Jack mackerel＊, "Hirakiboshi" (salted and semi-dried split), raw [*Syn. horse mackerel]	Composite food
10007	Fish, horse mackerel, Japanese Jack mackerel＊, "Hirakiboshi" (salted and semi-dried split), baked ［*Syn. horse mackerel］	Cooked food
10391	Fish, horse mackerel, Japanese Jack mackerel*, small fish, with bone, raw [*Syn. horse mackerel]	Uncooked and/or unprocessed food
10392	Fish, horse mackerel, Japanese Jack mackerel*, small fish, with bone, floured and deep-fried [*Syn. horse mackerel]	Cooked food
10393	Fish, horse mackerel, blue mackerel, raw	Uncooked and/or unprocessed food
10394	Fish, horse mackerel, blue mackerel, baked	Cooked food
10008	Fish, horse mackerel, Atlantic horse mackerel, raw	Uncooked and/or unprocessed food
10009	Fish, horse mackerel, Atlantic horse mackerel, boiled	Cooked food
10010	Fish, horse mackerel, Atlantic horse mackerel, baked	Cooked food
10011	Fish, horse mackerel, brownstriped mackerel scad, raw	Uncooked and/or unprocessed food
10012	Fish, horse mackerel, brownstriped mackerel scad, baked	Cooked food
10013	Fish, horse mackerel, brownstriped mackerel scad, "Hirakiboshi" (salted and semi-dried split)	Composite food
10014	Fish, horse mackerel, brownstriped mackerel scad, "Kusaya" (brine-soaked and dried scad)	Composite food
10015	Fish, common Japanese conger, raw	Uncooked and/or unprocessed food
10016	Fish, common Japanese conger, steamed	Cooked food
10017	Fish, Amago salmon, cultured, raw	Uncooked and/or unprocessed food
10018	Fish, tile fish, raw	Uncooked and/or unprocessed food
10019	Fish, tile fish, boiled	Cooked food
10020	Fish, tile fish, baked	Cooked food
10021	Fish, Ayu, wild, raw	Uncooked and/or unprocessed food
10022	Fish, Ayu, wild, baked	Cooked food
10023	Fish, Ayu, wild, viscera, raw	Uncooked and/or unprocessed food
10024	Fish, Ayu, wild, viscera, baked	Cooked food
10025	Fish, Ayu, cultured, raw	Uncooked and/or unprocessed food
10026	Fish, Ayu, cultured, baked	Cooked food
10027	Fish, Ayu, cultured, viscera, raw	Uncooked and/or unprocessed food
10028	Fish, Ayu, cultured, viscera, baked	Cooked food
10029	Fish, Ayu, "Uruka" (salted and fermented viscera)	Composite food
10030	Fish, Pacific ocean perch, raw	Uncooked and/or unprocessed food
10031	Fish, anglerfish, raw	Uncooked and/or unprocessed food
10032	Fish, anglerfish, liver, raw	Uncooked and/or unprocessed food
10033	Fish, Japanese sand lance, raw	Uncooked and/or unprocessed food
10034	Fish, Japanese sand lance, "Niboshi" (boiled and dried whole)	Composite food
10035	Fish, Japanese sand lance, "Tsukudani" (simmered whole in soy sauce and sugar)	Composite food
10036	Fish, Japanese sand lance, "Ameni" (simmered whole in glucose syrup and soy sauce)	Composite food
10037	Fish, three-line grunt, raw	Uncooked and/or unprocessed food
10038	Fish, Japanese parrot fish, raw	Uncooked and/or unprocessed food
10039	Fish, golden-thread, raw	Uncooked and/or unprocessed food
10040	Fish, golden-thread, Surimi	Composite food
10041	Fish, Japanese butterfish*, raw [*Syn. butterfish]	Uncooked and/or unprocessed food
10042	Fish, sardine, Pacific round herring*, raw [*Syn. red-eye round herring]	Uncooked and/or unprocessed food
10043	Fish, sardine, Pacific round herring*, "Maruboshi" (salted and dried whole), raw [*Syn. red-eye round herring]	Composite food
10044	Fish, sardine, Japanese anchovy, raw	Uncooked and/or unprocessed food
10045	Fish, sardine, Japanese anchovy, "Niboshi" (boiled and dried whole)	Composite food
10046	Fish, sardine, Japanese anchovy, "Tazukuri" (dried young anchovy)	Composite food
10047	Fish, sardine, Japanese pilchard, raw	Uncooked and/or unprocessed food
10048	Fish, sardine, Japanese pilchard, boiled	Cooked food
10049	Fish, sardine, Japanese pilchard, baked	Cooked food
10395	Fish, sardine, Japanese pilchard, breaded and fried	Cooked food
10050	Fish, sardine, Japanese pilchard, "Shioiwashi" (salted pilchard), raw	Composite food
10051	Fish, sardine, Japanese pilchard, "Namaboshi" (mild salted and semi-dried whole), raw	Composite food
10052	Fish, sardine, Japanese pilchard, "Maruboshi" (salted and dried whole), raw	Composite food
10053	Fish, sardine, "Mezashi" (skewered, salted and semi-dried whole), raw	Composite food
10054	Fish, sardine, "Mezashi" (skewered, salted and semi-dried whole), baked	Cooked food
10396	Fish, sardine, whitebait, raw	Uncooked and/or unprocessed food
10445	Fish, sardine, whitebait, boiled	Composite food
10055	Fish, sardine, "Shirasuboshi" (boiled and dried whitebait), mild dried	Composite food
10056	Fish, sardine, "Shirasuboshi" (boiled and dried whitebait), semi-dried	Composite food
10057	Fish, sardine, "Tatamiiwashi" (sheet of dried whitebait )	Composite food
10058	Fish, sardine, Japanese anchovy, "Mirinboshi" (split seasoned with Mirin and dried)	Composite food
10059	Fish, sardine, Japanese pilchard, "Mirinboshi" (split seasoned with Mirin and dried)	Composite food
10060	Fish, sardine, Japanese pilchard, canned products, in brine	Composite food
10061	Fish, sardine, Japanese pilchard, canned products, with seasoning	Composite food
10062	Fish, sardine, Japanese pilchard, canned products, in tomato sauce	Composite food
10063	Fish, sardine, Japanese pilchard, canned products, in oil	Composite food
10064	Fish, sardine, Japanese pilchard, "Kabayaki" (baked and seasoned fillet), canned products,	Composite food
10397	Fish, sardine, anchovy, canned products, in oil	Composite food
10065	Fish, white-spotted char*, cultured, raw [*Syn. char, Japanese char]	Uncooked and/or unprocessed food
10066	Fish, Japanese dace, raw	Uncooked and/or unprocessed food
10067	Fish, eel, cultured, raw	Uncooked and/or unprocessed food
10068	Fish, eel, viscera, raw	Uncooked and/or unprocessed food
10069	Fish, eel, "Shirayaki" (mild-baked and steamed fillet)	Composite food
10070	Fish, eel, "Kabayaki" (seasoned and baked fillet)	Composite food
10071	Fish, black scraper*, raw [*Syn. filefish]	Uncooked and/or unprocessed food
10072	Fish, black scraper*, "Ajitsuke-hirakiboshi" (seasoned and dried fillet) [*Syn. filefish]	Composite food
10073	Fish, ray, raw	Uncooked and/or unprocessed food
10074	Fish, lizardfish, raw	Uncooked and/or unprocessed food
10075	Fish, pale chub, raw	Uncooked and/or unprocessed food
10076	Fish, angry rockfish, raw	Uncooked and/or unprocessed food
10077	Fish, devil stinger, raw	Uncooked and/or unprocessed food
10078	Fish, Pacific halibut, raw	Uncooked and/or unprocessed food
10079	Fish, marbled rockfish*, raw [*Syn. scorpionfish]	Uncooked and/or unprocessed food
10080	Fish, Japanese sculpin*, raw [*Syn. Japanese fluvial sculpin]	Uncooked and/or unprocessed food
10081	Fish, Japanese sculpin*, boiled [*Syn. Japanese fluvial sculpin]	Cooked food
10082	Fish, Japanese sculpin*, "Tsukudani" (simmered whole fish in soy sauce and sugar) [*Syn. Japanese fluvial sculpin]	Composite food
10083	Fish, Pacific blue marlin*, raw [*Syn. blue marlin, black marlin]	Uncooked and/or unprocessed food
10084	Fish, striped marlin, raw	Uncooked and/or unprocessed food
10085	Fish, swordfish, raw	Uncooked and/or unprocessed food
10398	Fish, swordfish, baked	Cooked food
10086	Fish, skipjack tuna*, caught in spring, raw [*Syn. bonito, skipjack]	Uncooked and/or unprocessed food
10087	Fish, skipjack tuna*, caught in autumn, raw [*Syn. bonito, skipjack]	Uncooked and/or unprocessed food
10088	Fish, frigate mackerel, raw	Uncooked and/or unprocessed food
10089	Fish, skipjack tuna, processed products, "Namari" (boiled meat)	Composite food
10090	Fish, skipjack tuna, processed products, "Namari-bushi" (boiled and semi-dried fillet)	Composite food
10446	Fish, skipjack tuna, processed products, "Hadaka-bushi" (boiled, smoke-dried and not fermented skipjack tuna fillet)	Composite food
10091	Fish, skipjack tuna, processed products, "Katsuo-bushi" (boiled, smoke-dried and fermented skipjack tuna fillet)	Composite food
10092	Fish, skipjack tuna and frigate mackerel, processed products, "Kezuri-bushi" (shaved "Katsuo-bushi") , uncooked (cf. 10091"Katsuo-bushi")	Composite food
10093	Fish, skipjack tuna and frigate mackerel, processed products, "Kezuri-bushi" (shaved "Katsuo-bushi") , simmered in soy sauce and sugar (cf. 10091"Katsuo-bushi")	Composite food
10094	Fish, skipjack tuna and frigate mackerel, processed products, "Kakuni" (meat cube boiled in soy sauce and sugar)	Composite food
10095	Fish, skipjack tuna, processed products, "Shiokara" (salted and fermented viscera)	Composite food
10096	Fish, skipjack tuna and frigate mackerel, canned products, flaked meat with seasoning	Composite food
10097	Fish, skipjack tuna and frigate mackerel, canned products, flaked meat in oil	Composite food
10098	Fish, barracuda, raw	Uncooked and/or unprocessed food
10099	Fish, barracuda, baked	Cooked food
10100	Fish, righteye flounder, brown sole, raw	Uncooked and/or unprocessed food
10101	Fish, righteye flounder, brown sole, boiled	Cooked food
10102	Fish, righteye flounder, brown sole, baked	Cooked food
10103	Fish, righteye flounder, marbled sole, raw	Uncooked and/or unprocessed food
10399	Fish, righteye flounder, marbled sole, baked	Cooked food
10104	Fish, righteye flounder, with ovary, raw	Uncooked and/or unprocessed food
10105	Fish, righteye flounder, with ovary, boiled	Cooked food
10106	Fish, righteye flounder, dried	Uncooked and/or unprocessed food
10107	Fish, leatherfish*, raw [*Syn. Triggerfish, threadsail filefish]	Uncooked and/or unprocessed food
10108	Fish, greater amberjack*, raw [*Syn. amberjack]	Uncooked and/or unprocessed food
10424	Fish, greater amberjack*, dorsal raw［*Syn. amberjack］ †	Uncooked and/or unprocessed food
10109	Fish, Japanese whiting, raw	Uncooked and/or unprocessed food
10400	Fish, Japanese whiting, tempura	Cooked food
10110	Fish, Kichiji rockfish*, raw [*Syn. thornyhead; broadbanded thornyhead]	Uncooked and/or unprocessed food
10111	Fish, blue sprat, raw	Uncooked and/or unprocessed food
10112	Fish, blue sprat, seasoned and dried	Composite food
10113	Fish, caviar, salted product	Uncooked and/or unprocessed food
10114	Fish, kingclip, raw	Uncooked and/or unprocessed food
10115	Fish, sablefish, raw	Uncooked and/or unprocessed food
10401	Fish, sablefish, boiled	Cooked food
10116	Fish, splendid alfonsino*, raw [*Syn. alfonsino]	Uncooked and/or unprocessed food
10117	Fish, croaker, raw	Uncooked and/or unprocessed food
10118	Fish, croaker, baked	Cooked food
10119	Fish, common carp, cultured, raw	Uncooked and/or unprocessed food
10120	Fish, common carp, cultured, boiled	Cooked food
10121	Fish, common carp, cultured, viscera, raw	Uncooked and/or unprocessed food
10122	Fish, flathead, bar-tailed flathead, raw	Uncooked and/or unprocessed food
10123	Fish, flathead, big-eyed flathead, raw	Uncooked and/or unprocessed food
10124	Fish, dotted gizzard shad*, raw [*Syn. gizzard shad]	Uncooked and/or unprocessed food
10125	Fish, dotted gizzard shad*, "Amazu-zuke" (marinated in vinegar and sugar) [*Syn. gizzard shad]	Composite food
10126	Fish, salmon and trout, pink salmon, raw	Uncooked and/or unprocessed food
10127	Fish, salmon and trout, pink salmon, baked	Cooked food
10128	Fish, salmon and trout, pink salmon, salted	Composite food
10129	Fish, salmon and trout, pink salmon, canned in brine	Composite food
10130	Fish, salmon and trout, Coho salmon, cultured, raw	Uncooked and/or unprocessed food
10131	Fish, salmon and trout, Coho salmon, cultured, baked	Cooked food
10132	Fish, salmon and trout, cherry salmon, raw	Uncooked and/or unprocessed food
10133	Fish, salmon and trout, Coho salmon, cultured, baked	Cooked food
10134	Fish, salmon and trout, chum salmon, raw	Uncooked and/or unprocessed food
10135	Fish, salmon and trout, chum salmon, boiled	Cooked food
10136	Fish, salmon and trout, chum salmon, baked	Cooked food
10137	Fish, salmon and trout, chum salmon, "Aramaki" (salted whole body), raw	Composite food
10138	Fish, salmon and trout, chum salmon, "Aramaki" (salted whole body), baked	Cooked food
10139	Fish, salmon and trout, chum salmon, "Shiozake" (salted salmon), raw	Composite food
10140	Fish, salmon and trout, chum salmon, "Ikura" (salted roe)	Composite food
10141	Fish, salmon and trout, chum salmon, "Sujiko" (salted ovary)	Composite food
10142	Fish, salmon and trout, chum salmon, "Mefun" (salted and fermented kidney)	Composite food
10143	Fish, salmon and trout, chum salmon, canned in brine	Composite food
10447	Fish, salmon and trout, chum salmon, processed products, "Kezuri-bushi" (shaved "Sake-bushi"(boiled, smoke-dried and fermented chum salmon fillet)), uncooked †	Composite food
10144	Fish, salmon and trout, Atlantic salmon, cultured, raw	Uncooked and/or unprocessed food
10433	Fish, salmon and trout, Atlantic salmon, cultured, with skin, boiled †	Cooked food
10434	Fish, salmon and trout, Atlantic salmon, cultured, with skin, steamed †	Cooked food
10435	Fish, salmon and trout, Atlantic salmon, cultured, with skin, microwaved †	Cooked food
10145	Fish, salmon and trout, Atlantic salmon, cultured, baked	Cooked food
10436	Fish, salmon and trout, Atlantic salmon, cultured, with skin, sautéed †	Cooked food
10437	Fish, salmon and trout, Atlantic salmon, cultured, with skin, tempura †	Cooked food
10438	Fish, salmon and trout, Atlantic salmon, cultured, without skin, raw †	Uncooked and/or unprocessed food
10439	Fish, salmon and trout, Atlantic salmon, cultured, without skin, boiled †	Cooked food
10440	Fish, salmon and trout, Atlantic salmon, cultured, without skin, steamed †	Cooked food
10441	Fish, salmon and trout, Atlantic salmon, cultured, without skin, microwaved †	Cooked food
10442	Fish, salmon and trout, Atlantic salmon, cultured, without skin, baked †	Cooked food
10443	Fish, salmon and trout, Atlantic salmon, cultured, without skin, sautéed †	Cooked food
10444	Fish, salmon and trout, Atlantic salmon, cultured, without skin, tempura †	Cooked food
10146	Fish, salmon and trout, rainbow trout, cultured in sea, with skin, raw	Uncooked and/or unprocessed food
10402	Fish, salmon and trout, rainbow trout, cultured in sea, sashimi	Uncooked and/or unprocessed food
10147	Fish, salmon and trout, rainbow trout, cultured in the sea, with integument, baked	Cooked food
10148	Fish, salmon and trout, rainbow trout, cultured in freshwater, with skin, raw	Uncooked and/or unprocessed food
10149	Fish, salmon and trout, sockeye salmon, raw	Uncooked and/or unprocessed food
10150	Fish, salmon and trout, sockeye salmon, baked	Cooked food
10151	Fish, salmon and trout, sockeye salmon, smoked	Composite food
10152	Fish, salmon and trout, chinook salmon, raw	Uncooked and/or unprocessed food
10153	Fish, salmon and trout, chinook salmon, baked	Cooked food
10154	Fish, mackerel, chub mackerel*, raw [*Syn. mackerel]	Uncooked and/or unprocessed food
10155	Fish, mackerel, chub mackerel*, boiled [*Syn. mackerel]	Cooked food
10156	Fish, mackerel, chub mackerel*, baked ［*Syn. mackerel］	Cooked food
10403	Fish, mackerel, chub mackerel*, breaded and fried [*Syn. mackerel]	Cooked food
10404	Fish, mackerel, spotted mackerel, raw	Uncooked and/or unprocessed food
10405	Fish, mackerel, spotted mackerel, boiled	Cooked food
10406	Fish, mackerel, spotted mackerel, baked	Cooked food
10157	Fish, mackerel, chub mackerel*, "Saba-bushi" (boiled, smoke-dried and fermented mackerel fillet) [*Syn. mackerel]	Composite food
10158	Fish, mackerel, Atlantic mackerel, raw	Uncooked and/or unprocessed food
10159	Fish, mackerel, Atlantic mackerel, boiled	Cooked food
10160	Fish, mackerel, Atlantic mackerel, baked	Cooked food
10161	Fish, mackerel, processed products, "Shiosaba" (plain salted fillet)	Composite food
10162	Fish, mackerel, processed products, "Hirakiboshi" (mild salted and semi-dried split)	Composite food
10163	Fish, mackerels, processed products, "Shimesaba" (vinegar marinated fillet )	Composite food
10164	Fish, mackerel, canned products, boiled in brine	Composite food
10165	Fish, mackerel, canned products, boiled with miso	Composite food
10166	Fish, mackerel, canned products, boiled with seasoning	Composite food
10167	Fish, shark, dogfish, raw	Uncooked and/or unprocessed food
10168	Fish, shark, blue shark, raw	Uncooked and/or unprocessed food
10169	Fish, shark, dried shark fin	Composite food
10170	Fish, halfbeak, raw	Uncooked and/or unprocessed food
10171	Fish, Japanese Spanish mackerel*, raw [*Syn. Spanish mackerel]	Uncooked and/or unprocessed food
10172	Japanese Spanish mackerel*, baked [*Syn. Spanish mackerel]	Cooked food
10173	Fish, Pacific saury, with skin, raw	Uncooked and/or unprocessed food
10407	Fish, Pacific saury, sashimi	Uncooked and/or unprocessed food
10174	Fish, Pacific saury, with integument, baked	Cooked food
10175	Fish, Pacific saury, "Hirakiboshi" (mild salted and semi-dried split)	Composite food
10176	Fish, Pacific saury, "Mirinboshi" (seasoned with Mirin and dried fillet)	Composite food
10177	Fish, Pacific saury, canned products, boiled with seasoning	Composite food
10178	Fish, Pacific saury, canned products, "Kabayaki" (baked and seasoned fillet)	Composite food
10179	Fish, dolphinfish, raw	Uncooked and/or unprocessed food
10180	Fish, Shishamo smelt, semi-dried, raw	Composite food
10181	Fish, Shishamo smelt, semi-dried, baked	Cooked food
10182	Fish, Atlantic capelin, semi-dried, raw	Composite food
10183	Fish, Atlantic capelin, semi-dried, baked	Cooked food
10184	Fish, sole, raw	Uncooked and/or unprocessed food
10185	Fish, striped jack*, cultured, raw [*Syn. white trevally]	Uncooked and/or unprocessed food
10186	Fish, Japanese icefish, raw	Uncooked and/or unprocessed food
10187	Fish, silver warehou, raw	Uncooked and/or unprocessed food
10188	Fish, Japanese sea bass, raw	Uncooked and/or unprocessed food
10189	Fish, sea bream, yellow sea bream, raw	Uncooked and/or unprocessed food
10190	Fish, sea bream, black sea bream, raw	Uncooked and/or unprocessed food
10191	Fish, sea bream, crimson sea bream, raw	Uncooked and/or unprocessed food
10192	Fish, sea bream, red sea bream, wild, raw	Uncooked and/or unprocessed food
10193	Fish, sea bream, red sea bream, cultured, with skin, raw	Uncooked and/or unprocessed food
10194	Fish, sea bream, red sea bream, cultured, with skin, boiled	Cooked food
10195	Fish, sea bream, red sea bream, cultured, with integument, baked	Cooked food
10408	Fish, sea bream, red sea bream, cultured, sashimi	Uncooked and/or unprocessed food
10196	Fish, double-lined fusilier, raw	Uncooked and/or unprocessed food
10197	Fish, yellowstriped butterfish, raw	Uncooked and/or unprocessed food
10198	Fish, Atlantic cutlassfish*, raw [*Syn. Hairtail, cutlass fish]	Uncooked and/or unprocessed food
10199	Fish, cod, walleye pollock*, raw [*Syn. Alaska pollock]	Uncooked and/or unprocessed food
10409	Fish, cod, walleye pollock*, breaded and fried [*Syn. Alaska pollock]	Cooked food
10200	Fish, cod, walleye pollock*, surimi [*Syn. Alaska pollock]	Composite food
10201	Fish, cod, walleye pollock*, "Sukimidara" (skinned, salted and dried fillet) [*Syn. Alaska pollock]	Composite food
10202	Fish, cod, walleye pollock*, "Tarako" (salted roe), raw [*Syn. Alaska pollock]	Composite food
10203	Fish, cod, walleye pollock*, "Tarako" (salted roe), baked ［*Syn. Alaska pollock］	Cooked food
10204	Fish, cod, walleye pollock*, "Karashi-mentaiko" (salted roe with red hot pepper powder) [*Syn. Alaska pollock]	Cooked food
10205	Fish, cod, Pacific cod, raw	Uncooked and/or unprocessed food
10206	Fish, cod, Pacific cod, baked	Cooked food
10207	Fish, cod, Pacific cod, milt, raw	Uncooked and/or unprocessed food
10208	Fish, cod, Pacific cod, salted fillet	Composite food
10209	Fish, cod, Pacific cod, dried split	Composite food
10210	Fish, cod, Pacific cod, "Denbu" (mashed and seasoned meat )	Composite food
10448	Fish, cod, Pacific cod, "Sakura denbu" (mashed and seasoned meat ) †	Composite food
10211	Fish, Japanese surfsmelt, raw	Uncooked and/or unprocessed food
10213	Fish, Asian pond loach*, raw [*Syn. loach, pond loach]	Uncooked and/or unprocessed food
10214	Fish, Asian pond loach*, boiled [*Syn. loach, pond loach]	Cooked food
10215	Fish, flying fish, raw	Uncooked and/or unprocessed food
10421	Fish, flying fish, "Niboshi" (boiled and dried whole) †	Cooked food
10422	Fish, flying fish, "Niboshi" (grilled and dried whole) †	Cooked food
10212	Fish, Nile tilapia, raw	Uncooked and/or unprocessed food
10216	Fish, catfish, raw	Uncooked and/or unprocessed food
10217	Fish, Japanese argentine, raw	Uncooked and/or unprocessed food
10218	Fish, Pacific herring, raw	Uncooked and/or unprocessed food
10219	Fish, Pacific herring, "Migaki-nishin" (dried fillet)	Composite food
10220	Fish, Pacific herring, "Hirakiboshi" (dried split)	Composite food
10221	Fish, Pacific herring, smoked	Composite food
10222	Fish, Pacific herring, roe, raw	Uncooked and/or unprocessed food
10223	Fish, Pacific herring, roe, dried	Composite food
10224	Fish, Pacific herring, roe, salt-cured products, desalted	Cooked food
10225	Fish, yellowfin goby, raw	Uncooked and/or unprocessed food
10226	Fish, yellowfin goby, "Tsukudani" (boiled whole in soy sauce)	Composite food
10227	Fish, yellowfin goby, "Kanroni" (simmered whole in soy sauce and sugar)	Composite food
10228	Fish, sailfin sandfish*, raw [*Syn. sandfish]	Uncooked and/or unprocessed food
10229	Fish, sailfin sandfish*, "Namaboshi" (salted and semi-dried whole) [*Syn. sandfish]	Composite food
10230	Fish, spangled emperor, raw	Uncooked and/or unprocessed food
10231	Fish, conger pike, raw	Uncooked and/or unprocessed food
10233	Fish, goldstriped amberjack, raw	Uncooked and/or unprocessed food
10234	Fish, olive flounder*, wild, raw [*Syn. bastard halibut, Japanese flounder]	Uncooked and/or unprocessed food
10235	Fish, olive flounder*, cultured, with skin, raw [*Syn. bastard halibut, Japanese flounder]	Uncooked and/or unprocessed food
10410	Fish, olive flounder*, cultured, sashimi [*Syn. bastard halibut, Japanese flounder]	Uncooked and/or unprocessed food
10236	Fish, puffer, ocellate puffer, cultured, raw	Uncooked and/or unprocessed food
10237	Fish, puffer, purple puffer, cultured, raw	Uncooked and/or unprocessed food
10238	Fish, crucian carp, raw	Uncooked and/or unprocessed food
10239	Fish, crucian carp, boiled	Cooked food
10240	Fish, crucian carp, "Kanroni" (simmered whole in soy sauce, sugar and glucose syrup)	Composite food
10449	Fish, Crucian carp, Sushi †	Composite food
10241	Fish, yellowtail*, mature, raw [*Syn. five-ray yellowtail]	Uncooked and/or unprocessed food
10242	Fish, yellowtail*, mature, baked ［*Syn. five-ray yellowtail］	Cooked food
10243	Fish, yellowtail*, young, cultured, with skin, raw [*Syn. five-ray yellowtail]	Uncooked and/or unprocessed food
10411	Fish, yellowtail*, young, cultured, sashimi [*Syn. five-ray yellowtail]	Uncooked and/or unprocessed food
10244	Fish, red gurnard*, raw [*Syn. sea robin, gurnard, gurnet]	Uncooked and/or unprocessed food
10245	Fish, hoki, raw	Uncooked and/or unprocessed food
10246	Fish, Atka mackerel*, raw [*Syn. Arabesque greenling]	Uncooked and/or unprocessed food
10247	Fish, Atka mackerel*, salted [*Syn. Arabesque greenling]	Composite food
10248	Fish, Atka mackerel*, "Hirakiboshi" (mild salted and semi-dried split), raw [*Syn. Arabesque greenling]	Composite food
10412	Fish, Atka mackerel*, "Hirakiboshi" (mild salted and semi-dried split), baked ［*Syn. Arabesque greenling］	Cooked food
10249	Fish, striped mullet, raw	Uncooked and/or unprocessed food
10250	Fish, striped mullet, "Karasumi" (salted and dried roe )	Composite food
10251	Fish, willow shiner, raw	Uncooked and/or unprocessed food
10252	Fish, tuna, yellowfin tuna, raw	Uncooked and/or unprocessed food
10253	Fish, tuna, bluefin tuna, lean meat, raw	Uncooked and/or unprocessed food
10254	Fish, tuna, bluefin tuna, fatty meat, raw	Uncooked and/or unprocessed food
10450	Fish, tuna, bluefin tuna, cultured, lean meat, raw †	Uncooked and/or unprocessed food
10451	Fish, tuna, bluefin tuna, cultured, lean meat, boiled †	Cooked food
10452	Fish, tuna, bluefin tuna, cultured, lean meat, steamed †	Cooked food
10453	Fish, tuna, bluefin tuna, cultured, lean meat, microwaved †	Cooked food
10454	Fish, tuna, bluefin tuna, cultured, lean meat, baked †	Cooked food
10455	Fish, tuna, bluefin tuna, cultured, lean meat, sautéed †	Cooked food
10456	Bluefin tuna, aqucultured, red meat, tempura †	Cooked food
10255	Fish, tuna, albacore, raw	Uncooked and/or unprocessed food
10256	Fish, tuna, southern bluefin tuna, lean meat, raw	Uncooked and/or unprocessed food
10257	Fish, tuna, southern bluefin tuna, fatty meat, raw	Uncooked and/or unprocessed food
10258	Fish, tuna, young bluefin tuna, raw	Uncooked and/or unprocessed food
10425	Fish, tuna, big-eye tuna, lean meat, raw †	Uncooked and/or unprocessed food
10426	Fish, tuna, big-eye tuna, fatty meat, raw †	Uncooked and/or unprocessed food
10260	Fish, tuna, canned products, flaked light meat in brine	Composite food
10261	Fish, tuna, canned products, flaked white meat in brine	Composite food
10262	Fish, tuna, canned products, flaked meat with seasoning	Composite food
10263	Fish, tuna, canned products, flaked light meat in oil	Composite food
10264	Fish, tuna, canned products, flaked white meat in oil	Composite food
10265	Fish, Patagonian toothfish, raw	Uncooked and/or unprocessed food
10266	Fish, silver pomfret, raw	Uncooked and/or unprocessed food
10232	Fish, barracouta, raw	Uncooked and/or unprocessed food
10267	Fish, southern blue whiting, raw	Uncooked and/or unprocessed food
10268	Fish, gnomefish, raw	Uncooked and/or unprocessed food
10269	Fish, gnomefish, boiled	Cooked food
10270	Fish, Girella, raw	Uncooked and/or unprocessed food
10271	Fish, Japanese stingfish, raw	Uncooked and/or unprocessed food
10272	Fish, hake, raw	Uncooked and/or unprocessed food
10273	Fish, lamprey, raw	Uncooked and/or unprocessed food
10274	Fish, lamprey, dried	Composite food
10275	Fish, seema, cultured, raw	Uncooked and/or unprocessed food
10276	Fish, Japanese smelt*, raw [*Syn. Pond smelt]	Uncooked and/or unprocessed food
10277	Fish, Japanese smelt*, "Tsukudani" (simmered whole in soy sauce and sugar) [*Syn. Pond smelt]	Composite food
10278	Fish, Japanese smelt*, "Ameni" (simmered whole in glucose syrup and soy sauce) [*Syn. Pond smelt]	Composite food
10279	Mollusks, bloody clam, raw	Uncooked and/or unprocessed food
10280	Mollusks, jackknife clam, raw	Uncooked and/or unprocessed food
10281	Mollusks, short-necked clam*, raw [*Syn. baby-neck clam, Manila clam, Japanese littleneck]	Uncooked and/or unprocessed food
10282	Mollusks, short-necked clam*, "Tsukudani" (simmered meat in soy sauce and sugar) [*Syn. baby-neck clam, Manila clam, Japanese littleneck]	Composite food
10283	Mollusks, short-necked clam*, canned products, boiled in brine [*Syn. baby-neck clam, Manila clam, Japanese littleneck]	Composite food
10284	Mollusks, short-necked clam*, canned products, boiled with seasoning [*Syn. baby-neck clam, Manila clam, Japanese littleneck]	Composite food
10427	Mollusks, abalone, japanese abalone, raw †	Uncooked and/or unprocessed food
10428	Mollusks, abalone, giant abalone, raw †	Uncooked and/or unprocessed food
10429	Mollusks, abalone, disk abalone, raw †	Uncooked and/or unprocessed food
10286	Mollusks, abalone, steamed and dried	Composite food
10287	Mollusks, abalone, "Shiokara" (salted and fermented)	Composite food
10288	Mollusks, abalone, canned in brine	Composite food
10289	Mollusks, Mediterranean mussel, raw	Uncooked and/or unprocessed food
10290	Mollusks, Japanese baking scallop, cultured, raw	Uncooked and/or unprocessed food
10291	Mollusks, Escargot Apple snails, canned in brine	Composite food
10292	Mollusks, Pacific oyster, cultured, raw	Uncooked and/or unprocessed food
10293	Mollusks, Pacific oyster, cultured, boiled	Cooked food
10430	Mollusks, Pacific oyster, cultured, breaded and fried †	Cooked food
10294	Mollusks, Pacific oyster, canned in oil, smoked	Composite food
10295	Mollusks, turban shell, raw	Uncooked and/or unprocessed food
10296	Mollusks, turban shell, baked	Cooked food
10318	Mollusks, ark shell*, canned with seasoning [*Syn. Mogai clam]	Composite food
10297	Mollusks, Japanese corbicula clam*, raw	Uncooked and/or unprocessed food
10413	Mollusks, Japanese corbicula clam*, boiled	Cooked food
10298	Mollusks, pen shell*, adductor muscle, raw [*Syn. comb pen shell]	Uncooked and/or unprocessed food
10299	Mollusks, pond snail, raw	Uncooked and/or unprocessed food
10300	Mollusks, whelk, raw	Uncooked and/or unprocessed food
10301	Mollusks, tokobushi abalone, raw	Uncooked and/or unprocessed food
10303	Mollusks, cockle, foot, raw	Uncooked and/or unprocessed food
10304	Mollusks, whelk and Ivory shell, raw	Uncooked and/or unprocessed food
10305	Mollusks, hen clam*, raw [*Syn. Chinese surf clam]	Uncooked and/or unprocessed food
10306	Mollusks, hard clam, raw	Uncooked and/or unprocessed food
10307	Mollusks, hard clam, boiled	Cooked food
10308	Mollusks, hard clam, baked	Cooked food
10309	Mollusks, hard clam, "Tsukudani" (simmered meat in soy sauce and sugar)	Composite food
10310	Mollusks, common shield-clam, raw	Uncooked and/or unprocessed food
10311	Mollusks, giant ezo-scallop*, raw [*Syn. common scallop, Japanese scallop]	Uncooked and/or unprocessed food
10312	Mollusks, giant ezo-scallop*, boiled [*Syn. common scallop, Japanese scallop]	Cooked food
10313	Mollusks, giant ezo-scallop*, adductor muscle, raw [*Syn. common scallop, Japanese scallop]	Uncooked and/or unprocessed food
10414	Mollusks, giant ezo-scallop*, adductor muscle, baked ［*Syn. common scallop, Japanese scallop］	Cooked food
10314	Mollusks, giant ezo-scallop*, adductor muscle, "Niboshi" (boiled and dried) [*Syn. common scallop, Japanese scallop]	Composite food
10315	Mollusks, giant ezo-scallop*, adductor muscle, canned products, boiled in brine [*Syn. common scallop, Japanese scallop]	Composite food
10316	Mollusks, Sakhalin surf clam*, raw [*Syn. surf clam]	Uncooked and/or unprocessed food
10317	Mollusks, keen's gaper, siphon, raw	Uncooked and/or unprocessed food
10319	Crustacean, northern shrimp*, raw [*Syn. pink shrimp]	Uncooked and/or unprocessed food
10320	Crustacean, Japanese spiny lobster, raw	Uncooked and/or unprocessed food
10321	Crustacean, Kuruma prawn, cultured, raw	Uncooked and/or unprocessed food
10322	Crustacean, Kuruma prawn, cultured, boiled	Cooked food
10323	Crustacean, Kuruma prawn, cultured, baked	Cooked food
10431	Crustacean, Sakura shrimp, raw †	Uncooked and/or unprocessed food
10324	Crustacean, Sakura shrimp, boiled	Cooked food
10325	Crustacean, Sakura shrimp, dried	Composite food
10326	Crustacean, Sakura shrimp, "Niboshi" (boiled and dried)	Composite food
10327	Crustacean, Chinese prawn*, raw [*Syn. fleshy prawn]	Uncooked and/or unprocessed food
10328	Crustacean, Shiba shrimp, raw	Uncooked and/or unprocessed food
10415	Crustacean, whiteleg shrimp, raw	Uncooked and/or unprocessed food
10416	Crustacean, whiteleg shrimp, tempura	Cooked food
10329	Crustacean, giant tiger prawn, cultured, raw	Uncooked and/or unprocessed food
10330	Crustacean, processed shrimp, boiled and dried shrimp	Composite food
10331	Crustacean, processed shrimp, "Tsukudani" (simmered whole in soy sauce and sugar)	Composite food
10332	Crustacean, blue crab*, raw [*Syn. swimming crab, oriental blue crab]	Uncooked and/or unprocessed food
10333	Crustacean, horsehair crab, raw	Uncooked and/or unprocessed food
10334	Crustacean, horsehair crab, boiled	Cooked food
10335	Crustacean, snow crab*, raw [*Syn. tanner crab]	Uncooked and/or unprocessed food
10336	Crustacean, snow crab*, boiled [*Syn. tanner crab]	Cooked food
10337	Crustacean, snow crab*, canned products, boiled in brine [*Syn. tanner crab]	Composite food
10338	Crustacean, red king crab*, raw [*Syn. king crab]	Uncooked and/or unprocessed food
10339	Crustacean, red king crab*, boiled [*Syn. king crab]	Cooked food
10340	Crustacean, red king crab*, canned products, boiled in brine [*Syn. king crab]	Composite food
10341	Crustacean, processed crab, "Ganzuke" (salted and fermented fiddler crabs)	Composite food
10342	Mollusks, neon flying squid, raw	Uncooked and/or unprocessed food
10343	Mollusks, swordtip squid, raw	Uncooked and/or unprocessed food
10344	Mollusks, golden cuttlefish*, raw [*Syn. cuttlefish]	Uncooked and/or unprocessed food
10345	Mollusks, Japanese common squid*, boiled [*Syn. short-finned squid]	Uncooked and/or unprocessed food
10346	Mollusks, Japanese common squid*, baked [*Syn. short-finned squid]	Cooked food
10347	Mollusks, Japanese common squid*, baked ［*Syn. short-finned squid］	Cooked food
10417	Mollusks, Japanese common squid*, mantle, with integument, raw [*Syn. short-finned squid]	Uncooked and/or unprocessed food
10418	Mollusks, Japanese common squid*, mantle, sashimi [*Syn. short-finned squid]	Uncooked and/or unprocessed food
10419	Mollusks, Japanese common squid*, mantle, tempera [*Syn. short-finned squid]	Cooked food
10420	Mollusks, Japanese common squid*, arms, tentacles and fins, raw [*Syn. short-finned squid]	Uncooked and/or unprocessed food
10348	Mollusks, firefly squid, raw	Uncooked and/or unprocessed food
10349	Mollusks, firefly squid, boiled	Cooked food
10350	Mollusks, firefly squid, seasoned and smoked	Composite food
10351	Mollusks, firefly squid, "Tsukudani" (simmered whole in soy sauce and sugar)	Composite food
10352	Mollusks, spear squid, raw	Uncooked and/or unprocessed food
10353	Mollusks, processed squid, "Surume" (dried squid)	Composite food
10354	Mollusks, processed squid, "Saki-ika" (dried, seasoned and shredded squid)	Composite food
10355	Mollusks, processed squid, seasoned and smoked	Composite food
10356	Mollusks, processed squid, "Kiriika-ameni" (dried shredded squid, simmered in glucose syrup and soy sauce)	Composite food
10357	Mollusks, processed squid, "Ika-arare" (dried squid flakes, simmered in glucose syrup and soy sauce)	Composite food
10358	Mollusks, processed squid, "Shiokara" (salted and fermented meat and liver)	Composite food
10359	Mollusks, processed squid, canned with seasoning	Composite food
10360	Mollusks, ocellated octopus, raw	Uncooked and/or unprocessed food
10361	Mollusks, common octopus, raw	Uncooked and/or unprocessed food
10362	Mollusks, common octopus, boiled	Cooked food
10432	Mollusks, north-pacific giant octpus, raw †	Uncooked and/or unprocessed food
10363	Crustacean, opossum shrimp*, "Tsukudani" (simmered whole in soy sauce and sugar) [*Syn. Mysids]	Composite food
10364	Crustacean, opossum shrimp, "Shiokara" (salted and fermented) [*Syn. Mysids]	Composite food
10365	Sea urchin, raw gonads	Uncooked and/or unprocessed food
10366	Sea urchin, "Tsubu-uni" (salted whole gonads)	Composite food
10367	Sea urchin, "Neri-uni" (salted whole gonad paste)	Composite food
10368	Crustacean, Antarctic krill, raw	Uncooked and/or unprocessed food
10369	Crustacean, Antarctic krill, boiled	Cooked food
10370	Jellyfish, Salted, desalted	Composite food
10371	Crustacean, mantis shrimp, boiled	Cooked food
10372	Sea cucumber, raw	Uncooked and/or unprocessed food
10373	Sea cucumber, "Konowata" (salted and fermented viscera)	Composite food
10374	Sea squirt*, raw [*Syn. Ascidian]	Uncooked and/or unprocessed food
10375	Sea squirt*, "Shiokara" (salted and fermented meat and viscera) [*Syn. Ascidian]	Composite food
10376	Surimi products, "Kanifumi-kamaboko" (imitation crab meat made from surimi)	Composite food
10423	Surimi products, "Kuro-hanpen" (boiled fishcake made of surimi, yam paste and starch) †	Composite food
10377	Surimi products, "Kobumaki-kamaboko" (surimi rolled by kombu, steamed)	Composite food
10378	Surimi products, "Sumaki-kamaboko" (steamed kamaboko covered with straw)	Composite food
10379	Surimi products, "Mushi-kamaboko" (steamed kamaboko)	Composite food
10380	Surimi products, "Yakinuki-kamaboko" (baked kamaboko )	Composite food
10381	Surimi products, "Yaki-chikuwa" (baked tubular kamaboko)	Composite food
10382	Surimi products, "Datemaki" (sweet rolled omelet made of egg and surimi)	Composite food
10383	Surimi products, "Tsumire" (boiled red meat fish paste)	Composite food
10384	Surimi products, "Naruto" (boiled stick kamaboko with cross section of red swirl)	Composite food
10385	Surimi products, "Hanpen" (boiled fishcake made of surimi, yam paste and starch)	Composite food
10386	Surimi products, "Satsuma-age" (fried surimi)	Composite food
10387	Surimi products, fish ham	Composite food
10388	Surimi products, fish sausage	Composite food
11001	Wild boar, meat, lean and fat, raw	Uncooked and/or unprocessed food
11002	"Inobuta" (Pig-wild boar crossbred), meat, lean and fat, raw	Uncooked and/or unprocessed food
11003	Rabbit, meat, lean, raw	Uncooked and/or unprocessed food
11004	Beef, Japanese beef cattle, chuck, lean and fat, raw	Uncooked and/or unprocessed food
11005	Beef, Japanese beef cattle, chuck, without subcutaneous fat, raw	Uncooked and/or unprocessed food
11006	Beef, Japanese beef cattle, chuck, lean, raw	Uncooked and/or unprocessed food
11007	Beef, Japanese beef cattle, chuck, fat, raw	Uncooked and/or unprocessed food
11008	Beef, Japanese beef cattle, chuck roll, Lean and fat, raw	Uncooked and/or unprocessed food
11009	Beef, Japanese beef cattle, chuck roll, without subcutaneous fat, raw	Uncooked and/or unprocessed food
11010	Beef, Japanese beef cattle, chuck roll, lean, raw	Uncooked and/or unprocessed food
11011	Beef, Japanese beef cattle, rib loin, lean and fat, raw	Uncooked and/or unprocessed food
11249	Beef, Japanese beef cattle, rib-loin, lean and fat, boiled	Cooked food
11248	Beef, Japanese beef cattle, rib loin, lean and fat, roasted	Cooked food
11012	Beef, Japanese beef cattle, rib loin, without subcutaneous fat, raw	Uncooked and/or unprocessed food
11013	Beef, Japanese beef cattle, rib loin, lean, raw	Uncooked and/or unprocessed food
11014	Beef, Japanese beef cattle, rib loin, fat, raw	Uncooked and/or unprocessed food
11015	Beef, Japanese beef cattle, sirloin, lean and fat, raw	Uncooked and/or unprocessed food
11016	Beef, Japanese beef cattle, sirloin, without subcutaneous fat, raw	Uncooked and/or unprocessed food
11017	Beef, Japanese beef cattle, sirloin, lean, raw	Uncooked and/or unprocessed food
11018	Beef, Japanese beef cattle, flank or short plate, lean and fat, raw	Uncooked and/or unprocessed food
11019	Beef, Japanese beef cattle, inside round, lean and fat, raw	Uncooked and/or unprocessed food
11020	Beef, Japanese beef cattle, inside round, without subcutaneous fat, raw	Uncooked and/or unprocessed food
11251	Beef, Japanese beef cattle, inside round, without subcutaneous fat, boiled	Cooked food
11250	Beef, Japanese beef cattle, inside round, without subcutaneous fat, roasted	Cooked food
11021	Beef, Japanese beef cattle, inside round, lean, raw	Uncooked and/or unprocessed food
11022	Beef, Japanese beef cattle, inside round, fat, raw	Uncooked and/or unprocessed food
11023	Beef, Japanese beef cattle, silver side, lean and fat, raw	Uncooked and/or unprocessed food
11024	Beef, Japanese beef cattle, silver side, without subcutaneous fat, raw	Uncooked and/or unprocessed food
11025	Beef, Japanese beef cattle, silver side, lean, raw	Uncooked and/or unprocessed food
11026	Beef, Japanese beef cattle, rump, lean and fat, raw	Uncooked and/or unprocessed food
11027	Beef, Japanese beef cattle, rump, without subcutaneous fat, raw	Uncooked and/or unprocessed food
11028	Beef, Japanese beef cattle, rump, lean, raw	Uncooked and/or unprocessed food
11029	Beef, Japanese beef cattle, fillet, lean, raw	Uncooked and/or unprocessed food
11030	Beef, dairy fattened steer, chuck, lean and fat, raw	Uncooked and/or unprocessed food
11309	Beef, dairy fattened steer, chuck, lean and fat, boiled †	Cooked food
11310	Beef, dairy fattened steer, chuck, lean and fat, roasted †	Cooked food
11031	Beef, dairy fattened steer chuck, without subcutaneous fat, raw	Uncooked and/or unprocessed food
11032	Beef, dairy fattened steer, chuck, lean, raw	Uncooked and/or unprocessed food
11301	Beef, dairy fattened steer, chuck, lean, boiled †	Cooked food
11302	Beef, dairy fattened steer, chuck, lean, roasted †	Cooked food
11033	Beef, dairy fattened steer chuck, fat, raw	Uncooked and/or unprocessed food
11034	Beef, dairy fattened steer, chuck roll, lean and fat, raw	Uncooked and/or unprocessed food
11035	Beef, dairy fattened steer, chuck roll, without subcutaneous fat, raw	Uncooked and/or unprocessed food
11036	Beef, dairy fattened steer, chuck roll, lean, raw	Uncooked and/or unprocessed food
11037	Beef, dairy fattened steer, rib loin, lean and fat, raw	Uncooked and/or unprocessed food
11039	Beef, dairy fattened steer, rib loin, lean and fat, boiled	Cooked food
11038	Beef, dairy fattened steer, rib loin, lean and fat, roasted	Cooked food
11040	Beef, dairy steer, rib loin, without subcutaneous fat, raw	Uncooked and/or unprocessed food
11041	Beef, dairy fattened steer, rib loin, lean, raw	Uncooked and/or unprocessed food
11042	Beef, dairy fattened steer, rib loin, fat, raw	Uncooked and/or unprocessed food
11043	Beef, dairy fattened steer, sirloin, lean and fat, raw	Uncooked and/or unprocessed food
11044	Beef, dairy fattened steer, sirloin, without subcutaneous fat, raw	Uncooked and/or unprocessed food
11045	Beef, dairy fattened steer, sirloin, lean, raw	Uncooked and/or unprocessed food
11046	Beef, dairy fattened steer, flank or short plate, lean and fat, raw	Uncooked and/or unprocessed food
11252	Beef, dairy fattened steer, flank or short plate, lean and fat, roasted	Cooked food
11047	Beef, dairy fattened steer, inside round, lean and fat, raw	Uncooked and/or unprocessed food
11048	Beef, dairy fattened steer, inside round, without subcutaneous fat, raw	Uncooked and/or unprocessed food
11050	Beef, dairy fattened steer, inside round, without subcutaneous fat, boiled	Cooked food
11049	Beef, dairy fattened steer, inside round, without subcutaneous fat, roasted	Cooked food
11051	Beef, dairy fattened steerr, inside round, lean, raw	Uncooked and/or unprocessed food
11052	Beef, dairy fattened steer, inside round, fat, raw	Uncooked and/or unprocessed food
11053	Beef, dairy fattened steer, silver side, lean and fat, raw	Uncooked and/or unprocessed food
11054	Beef, dairy fattened steer, silver side, without subcutaneous fat, raw	Uncooked and/or unprocessed food
11055	Beef, dairy fattened steer, silver side, lean, raw	Uncooked and/or unprocessed food
11056	Beef, dairy fattened steer, rump, lean and fat, raw	Uncooked and/or unprocessed food
11057	Beef, dairy fattened steer, rump, without subcutaneous fat, raw	Uncooked and/or unprocessed food
11058	Beef, dairy fattened steer, rump, lean, raw	Uncooked and/or unprocessed food
11059	Beef, dairy fattened steer, fillet, lean, raw	Uncooked and/or unprocessed food
11253	Beef, dairy fattened steer, fillet, lean, roasted	Cooked food
11254	Beef, crossbred (Holstein×Japanese black) steer, rib loin, lean and fat, raw	Uncooked and/or unprocessed food
11256	Beef, crossbred (Holstein×Japanese black) steer, rib loin, lean and fat, boiled	Cooked food
11255	Beef, crossbred (Holstein×Japanese black) steer, rib loin, lean and fat, roasted	Cooked food
11257	Beef, crossbred (Holstein×Japanese black) steer, rib loin, without subcutaneous fat, raw	Uncooked and/or unprocessed food
11258	Beef, crossbred (Holstein×Japanese black) steer, rib loin, lean, raw	Uncooked and/or unprocessed food
11259	Beef, crossbred (Holstein×Japanese black) steer, rib loin, fat, raw	Uncooked and/or unprocessed food
11260	Beef, crossbred (Holstein×Japanese black) steer, flank or short plate, lean and fat, boiled	Uncooked and/or unprocessed food
11261	Beef, crossbred (Holstein×Japanese black) steer, inside round, lean and fat, raw	Uncooked and/or unprocessed food
11262	Beef, crossbred (Holstein×Japanese black) steer, inside round, without subcutaneous fat, raw	Uncooked and/or unprocessed food
11264	Beef, crossbred (Holstein×Japanese black) steer, inside round, without subcutaneous fat, boiled	Cooked food
11263	Beef, crossbred (Holstein×Japanese black) steer, inside round, without subcutaneous fat, roasted	Cooked food
11265	Beef, crossbred (Holstein×Japanese black) steer, inside round, lean, raw	Uncooked and/or unprocessed food
11266	Beef, crossbred (Holstein×Japanese black) steer, inside round, fat, raw	Uncooked and/or unprocessed food
11267	Beef, crossbred (Holstein×Japanese black) steer, fillet, without subcutaneous fat, boiled	Uncooked and/or unprocessed food
11060	Beef, imported beef, chuck, lean and fat, raw	Uncooked and/or unprocessed food
11061	Beef, imported beef, chuck, without subcutaneous fat, raw	Uncooked and/or unprocessed food
11062	Beef, imported beef, chuck, lean, raw	Uncooked and/or unprocessed food
11063	Beef, imported beef, chuck, fat, raw	Uncooked and/or unprocessed food
11064	Beef, imported beef, chuck roll, lean and fat, raw	Uncooked and/or unprocessed food
11065	Beef, imported beef, chuck roll, without subcutaneous fat, raw	Uncooked and/or unprocessed food
11066	Beef, imported beef, chuck roll, lean, raw	Uncooked and/or unprocessed food
11067	Beef, imported beef, rib loin, lean and fat, raw	Uncooked and/or unprocessed food
11269	Beef, imported beef, rib loin, lean and fat, boiled	Cooked food
11268	Beef, imported beef, rib loin, lean and fat, roasted	Cooked food
11068	Beef, imported beef, rib loin, without subcutaneous fat, raw	Uncooked and/or unprocessed food
11069	Beef, imported beef, rib loin, lean, raw	Uncooked and/or unprocessed food
11070	Beef, imported beef, rib loin, fat, raw	Uncooked and/or unprocessed food
11071	Beef, imported beef, sirloin, lean and fat, raw	Uncooked and/or unprocessed food
11072	Beef, imported beef, sirloin, without subcutaneous fat, raw	Uncooked and/or unprocessed food
11073	Beef, imported beef, sirloin, lean, raw	Uncooked and/or unprocessed food
11074	Beef, imported beef, flank or short plate, lean and fat, raw	Uncooked and/or unprocessed food
11075	Beef, imported beef, inside round, lean and fat, raw	Uncooked and/or unprocessed food
11076	Beef, imported beef, inside round, without subcutaneous fat, raw	Uncooked and/or unprocessed food
11271	Beef, imported beef, inside round, without subcutaneous fat, boiled	Cooked food
11270	Beef, imported beef, inside round, without subcutaneous fat, roasted	Cooked food
11077	Beef, imported beef, inside round, lean, raw	Uncooked and/or unprocessed food
11078	Beef, imported beef, inside round, fat, raw	Uncooked and/or unprocessed food
11079	Beef, imported beef, silverside, lean and fat, raw	Uncooked and/or unprocessed food
11080	Beef, imported beef, silverside, without subcutaneous fat, raw	Uncooked and/or unprocessed food
11081	Beef, imported beef, silverside, lean, raw	Uncooked and/or unprocessed food
11082	Beef, imported beef, rump, lean and fat, raw	Uncooked and/or unprocessed food
11083	Beef, imported beef, rump, without subcutaneous fat, raw	Uncooked and/or unprocessed food
11084	Beef, imported beef, rump, lean, raw	Uncooked and/or unprocessed food
11085	Beef, imported beef, fillet, lean, raw	Uncooked and/or unprocessed food
11086	Veal, rib loin, without subcutaneous fat, raw	Uncooked and/or unprocessed food
11087	Veal, flank or short plate, without subcutaneous fat, raw	Uncooked and/or unprocessed food
11088	Veal, inside round, without subcutaneous fat, raw	Uncooked and/or unprocessed food
11089	Beef, ground meat, raw	Uncooked and/or unprocessed food
11272	Beef, ground meat, stir-fried	Cooked food
11090	Cattle, offal and by-products, tongue, raw	Uncooked and/or unprocessed food
11273	Cattle, offal and by-products, tongue, roasted	Cooked food
11091	Cattle, offal and by-products, heart, raw	Uncooked and/or unprocessed food
11092	Cattle, offal and by-products, liver, raw	Uncooked and/or unprocessed food
11093	Cattle, offal and by-products, kidney, raw	Uncooked and/or unprocessed food
11094	Cattle, offal and by-products, rumen, boiled	Cooked food
11095	Cattle, offal and by-products, reticulum, boiled	Cooked food
11096	Cattle, offal and by-products, omasum, raw	Uncooked and/or unprocessed food
11097	Cattle, offal and by-products, abomasum, boiled	Cooked food
11098	Cattle, offal and by-products, small intestine, raw	Uncooked and/or unprocessed food
11099	Cattle, offal and by-products, large intestine, raw	Uncooked and/or unprocessed food
11100	Cattle, offal and by-products, rectum, raw	Uncooked and/or unprocessed food
11101	Cattle, offal and by-products, sinew, boiled	Cooked food
11102	Cattle, offal and by-products, uterus, boiled	Cooked food
11103	Cattle, offal and by-products, tail, raw	Uncooked and/or unprocessed food
11274	Cattle, offal and by-products, outside skirt, raw	Uncooked and/or unprocessed food
11296	Offal and by-products, boiled diaphragm †	Cooked food
11297	Offal and by-products, grilled diaphragm †	Cooked food
11104	Beef products, roast beef	Composite food
11105	Beef products, corned beef, canned	Composite food
11106	Beef products, canned with seasoning	Composite food
11107	Beef products, beef jerky	Composite food
11108	Beef products, smoked tongue	Composite food
11109	Horse, meat, lean, raw	Uncooked and/or unprocessed food
11110	Whale, meat, lean, raw	Uncooked and/or unprocessed food
11111	Whale, meat, ventral groove meat, raw	Uncooked and/or unprocessed food
11112	Whale, blubber, raw	Uncooked and/or unprocessed food
11113	Whale, "Sarashi-kujira"(salted, sliced and boiled tail fluke)	Uncooked and/or unprocessed food
11114	Deer, red deer, meat, lean, raw	Uncooked and/or unprocessed food
11275	Deer, Japanese sika deer, meat, lean, raw	Uncooked and/or unprocessed food
11294	Deer, red deer, Ezo shika, meat, lean, raw †	Uncooked and/or unprocessed food
11295	Deer, red deer, Honshu shika, Kyushu shika, meat, lean, raw †	Uncooked and/or unprocessed food
11115	Pork, large type breed, picnic shoulder, lean and fat, raw	Uncooked and/or unprocessed food
11116	Pork, large type breed, picnic shoulder, without subcutaneous fat, raw	Uncooked and/or unprocessed food
11117	Pork, large type breed, picnic shoulder, lean, raw	Uncooked and/or unprocessed food
11118	Pork, large type breed, picnic shoulder, fat, raw	Uncooked and/or unprocessed food
11119	Pork, large type breed, Boston butt, lean and fat, raw	Uncooked and/or unprocessed food
11120	Pork, large type breed, Boston butt, without subcutaneous fat, raw	Uncooked and/or unprocessed food
11121	Pork, large type breed, Boston butt, lean, raw	Uncooked and/or unprocessed food
11122	Pork, large type breed, Boston butt, fat, raw	Uncooked and/or unprocessed food
11123	Pork, large type breed, loin, lean and fat, raw	Uncooked and/or unprocessed food
11125	Pork, large type breed, loin, lean and fat, boiled	Cooked food
11124	Pork, large type breed, loin, lean and fat, roasted	Cooked food
11276	Pork, large type breed, loin, lean and fat, "Tonkatsu"(breaded and fried pork)	Cooked food
11126	Pork, large type breed, loin, without subcutaneous fat, raw	Uncooked and/or unprocessed food
11127	Pork, large type breed, loin, lean, raw	Uncooked and/or unprocessed food
11128	Pork, large type breed, loin, fat, raw	Uncooked and/or unprocessed food
11129	Pork, large type breed, belly, lean and fat, raw	Uncooked and/or unprocessed food
11277	Pork, large type breed, belly, lean and fat, roasted	Cooked food
11130	Pork, large type breed, inside ham, lean and fat, raw	Uncooked and/or unprocessed food
11131	Pork, large type breed, inside ham, without subcutaneous fat, raw	Uncooked and/or unprocessed food
11133	Pork, large type breed, inside ham, without subcutaneous fat, boiled	Cooked food
11132	Pork, large type breed, inside ham, without subcutaneous fat, roasted	Cooked food
11134	Pork, large type breed, inside ham, lean, raw	Uncooked and/or unprocessed food
11135	Pork, large type breed, inside ham, fat, raw	Uncooked and/or unprocessed food
11136	Pork, large type breed, outside ham, lean and fat, raw	Uncooked and/or unprocessed food
11137	Pork, large type breed, outside ham, without subcutaneous fat, raw	Uncooked and/or unprocessed food
11138	Pork, large type breed, outside ham, lean, raw	Uncooked and/or unprocessed food
11139	Pork, large type breed, outside ham, fat, raw	Uncooked and/or unprocessed food
11140	Pork, large type breed, fillet, lean, raw	Uncooked and/or unprocessed food
11278	Pork, large type breed, fillet, lean, roasted	Cooked food
11279	Pork, large type breed, fillet, lean, "Tonkatsu"(breaded and fried pork)	Cooked food
11141	Pork, medium type breed, picnic shoulder, lean and fat, raw	Uncooked and/or unprocessed food
11142	Pork, medium type breed, picnic shoulder, without subcutaneous fat, raw	Uncooked and/or unprocessed food
11143	Pork, medium type breed, picnic shoulder, lean, raw	Uncooked and/or unprocessed food
11144	Pork, medium type breed, picnic shoulder, fat, raw	Uncooked and/or unprocessed food
11145	Pork, medium type breed, Boston butt, lean and fat, raw	Uncooked and/or unprocessed food
11146	Pork, medium type breed, Boston butt, without subcutaneous fat, raw	Uncooked and/or unprocessed food
11147	Pork, medium type breed, Boston butt, lean, raw	Uncooked and/or unprocessed food
11148	Pork, medium type breed, Boston butt, fat, raw	Uncooked and/or unprocessed food
11149	Pork, medium type breed, loin, lean and fat, raw	Uncooked and/or unprocessed food
11150	Pork, medium type breed, loin, without subcutaneous fat, raw	Uncooked and/or unprocessed food
11151	Pork, medium type breed, loin, lean, raw	Uncooked and/or unprocessed food
11152	Pork, medium type breed, loin, fat, raw	Uncooked and/or unprocessed food
11153	Pork, medium type breed, belly, lean and fat, raw	Uncooked and/or unprocessed food
11154	Pork, medium type breed, inside ham, lean and fat, raw	Uncooked and/or unprocessed food
11155	Pork, medium type breed, inside ham, without subcutaneous fat, raw	Uncooked and/or unprocessed food
11156	Pork, medium type breed, inside ham, lean, raw	Uncooked and/or unprocessed food
11157	Pork, medium type breed, inside ham, fat, raw	Uncooked and/or unprocessed food
11158	Pork, medium type breed, outside ham, lean and fat, raw	Uncooked and/or unprocessed food
11159	Pork, medium type breed, outside ham, without subcutaneous fat, raw	Uncooked and/or unprocessed food
11160	Pork, medium type breed, outside ham, lean, raw	Uncooked and/or unprocessed food
11161	Pork, medium type breed, outside ham, fat, raw	Uncooked and/or unprocessed food
11162	Pork, medium type breed, fillet, lean, raw	Uncooked and/or unprocessed food
11163	Pork, ground meat, raw	Uncooked and/or unprocessed food
11280	Pork, ground meat, stir-fried	Cooked food
11164	Pig, offal and by-products, tongue, raw	Uncooked and/or unprocessed food
11165	Pig, offal and by-products, heart, raw	Uncooked and/or unprocessed food
11166	Pig, offal and by-products, liver, raw	Uncooked and/or unprocessed food
11167	Pig, offal and by-products, kidney, raw	Uncooked and/or unprocessed food
11168	Pig, offal and by-products, stomach, boiled	Cooked food
11169	Pig, offal and by-products, small intestine, boiled	Cooked food
11170	Pig, offal and by-products, large intestine, boiled	Cooked food
11171	Pig, offal and by-products, uterus, raw	Uncooked and/or unprocessed food
11172	Pig, offal and by-products, feet, boiled	Cooked food
11173	Pig, offal and by-products, cartilage, boiled	Cooked food
11174	Pork, ham, bone-in	Composite food
11175	Pork, ham, boneless	Composite food
11176	Pork, ham, loin	Composite food
11303	Pork, ham, loin, boiled †	Cooked food
11304	Pork, ham, loin, grilled †	Cooked food
11305	Pork, ham, loin, fried †	Cooked food
11177	Pork, ham, shoulder	Composite food
11181	Pork, ham, uncooked ham, fresh	Composite food
11182	Pork, ham, uncooked ham, ripened	Composite food
11178	Pork, ham, pressed	Composite food
11180	Pork, ham, chopped	Composite food
11183	Pork, bacon	Composite food
11184	Pork, bacon loin	Composite food
11185	Pork, shoulder bacon	Composite food
11186	Pork, sausage, Vienna	Composite food
11306	Pork, sausage, Vienna, boiled †	Cooked food
11307	Pork, sausage, Vienna, grilled †	Cooked food
11308	Pork, sausage, Vienna, fried †	Cooked food
11187	Pork, sausage, semi-dry	Composite food
11188	Pork, sausage, dry	Composite food
11189	Pork, sausage, Frankfurter	Composite food
11190	Pork, sausage, Bologna	Composite food
11191	Pork, sausage, Lyoner	Composite food
11192	Pork, sausage, liver	Composite food
11193	Pork, sausage, mixed with fish meat	Composite food
11194	Pork, sausage, fresh sausage	Composite food
11195	Pork, roast pork	Composite food
11196	Pork, liver paste	Composite food
11197	Pork, smoked liver	Composite food
11198	Pork, gelatin	Composite food
11199	Mutton, loin, lean and fat, raw	Uncooked and/or unprocessed food
11281	Mutton, loin, lean and fat, roasted	Cooked food
11245	Mutton, loin, without subcutaneous fat, raw	Uncooked and/or unprocessed food
11200	Mutton, leg, lean and fat, raw	Uncooked and/or unprocessed food
11201	Lamb, shoulder, lean and fat, raw	Uncooked and/or unprocessed food
11202	Lamb, loin, lean and fat, raw	Uncooked and/or unprocessed food
11282	Lamb, loin, lean and fat, roasted	Cooked food
11246	Lamb, loin, without subcutaneous fat, raw	Uncooked and/or unprocessed food
11203	Lamb, leg, lean and fat, raw	Uncooked and/or unprocessed food
11283	Lamb, leg, lean and fat, roasted	Cooked food
11179	Mutton, ham, pressed, mixed with fish meat	Composite food
11204	Goat, meat, lean, raw	Uncooked and/or unprocessed food
11207	Japanese quail, meat with skin, raw	Uncooked and/or unprocessed food
11239	Goose, foie gras, boiled	Cooked food
11208	Duck, wild, meat without skin, raw	Uncooked and/or unprocessed food
11205	Duck, "Aigamo" (crossbred duck), meat with skin, raw	Uncooked and/or unprocessed food
11206	Duck, domesticated, meat with skin, raw	Uncooked and/or unprocessed food
11247	Duck, domesticated, meat without skin, raw	Uncooked and/or unprocessed food
11284	Duck, domesticated, skin, raw	Uncooked and/or unprocessed food
11209	Common pheasant, meat without skin, raw	Uncooked and/or unprocessed food
11210	Turkey, meat without skin, raw	Uncooked and/or unprocessed food
11211	Sparrow, meat with bone and skin, raw	Uncooked and/or unprocessed food
11212	Chicken, culled, wing, meat with skin, raw	Uncooked and/or unprocessed food
11213	Chicken, culled, breast, meat with skin, raw	Uncooked and/or unprocessed food
11214	Chicken, culled, breast, meat without skin, raw	Uncooked and/or unprocessed food
11215	Chicken, culled, thigh, meat with skin, raw	Uncooked and/or unprocessed food
11216	Chicken, culled, thigh, meat without skin, raw	Uncooked and/or unprocessed food
11217	Chicken, culled, tender, raw	Uncooked and/or unprocessed food
11218	Chicken, broiler, wing, meat with skin, raw	Uncooked and/or unprocessed food
11285	Chicken, broiler, wing tip, meat with skin, raw	Uncooked and/or unprocessed food
11286	Chicken, broiler, wing stick, meat with skin, raw	Uncooked and/or unprocessed food
11219	Chicken, broiler, breast, meat with skin, raw	Uncooked and/or unprocessed food
11287	Chicken, broiler, breast, meat with skin, roasted	Cooked food
11220	Chicken, broiler, breast, meat without skin, raw	Uncooked and/or unprocessed food
11288	Chicken, broiler, breast, meat without skin, roasted	Cooked food
11221	Chicken, broiler, thigh, meat with skin, raw	Uncooked and/or unprocessed food
11223	Chicken, broiler, thigh, meat with skin, boiled	Cooked food
11222	Chicken, broiler, thigh, meat with skin, roasted	Cooked food
11289	Chicken, broiler, thigh, meat with skin, "Karaage"(floured and deep-fried chicken)	Cooked food
11224	Chicken, broiler, thigh, meat without skin, raw	Uncooked and/or unprocessed food
11226	Chicken, broiler, thigh, meat without skin, boiled	Cooked food
11225	Chicken, broiler, thigh, meat without skin, roasted	Cooked food
11290	Chicken, broiler, thigh, meat without skin, "Karaage"(floured and deep-fried chicken)	Cooked food
11227	Chicken, broiler, tender, raw	Uncooked and/or unprocessed food
11229	Chicken, broiler, tender, boiled	Cooked food
11228	Chicken, broiler, tender, roasted	Cooked food
11298	Young chicken, sautéed chicken fillet †	Cooked food
11300	Young chicken, fried chicken fillet †	Cooked food
11299	Young chicken, tempura chicken fillet †	Cooked food
11230	Chicken, ground meat, raw	Uncooked and/or unprocessed food
11291	Chicken, ground meat, stir-fried	Cooked food
11231	Chicken, offal and by-products, heart, raw	Uncooked and/or unprocessed food
11232	Chicken, offal and by-products, liver, raw	Uncooked and/or unprocessed food
11233	Chicken, offal and by-products, gissard, raw	Uncooked and/or unprocessed food
11234	Chicken, offal and by-products, skin, breast, raw	Uncooked and/or unprocessed food
11235	Chicken, offal and by-products, skin, thigh, raw	Uncooked and/or unprocessed food
11236	Chicken, offal and by-products, cartilage bone, raw	Uncooked and/or unprocessed food
11237	Chicken, canned products, roast meat with seasoning	Composite food
11292	Chicken, nuggets	Composite food
11293	Chicken, "Tsukune" (Japanese chicken meatball)	Composite food
11238	Pigeon, meat without skin, raw	Uncooked and/or unprocessed food
11240	Guinea fowl, meat without skin, raw	Uncooked and/or unprocessed food
11241	Rice hopper, Tsukudani (simmered whole without wings and legs in soy sauce and sugar)	Composite food
11242	Bullfrog, meat, raw	Uncooked and/or unprocessed food
11243	Chinese softshell turtle, meat, raw	Uncooked and/or unprocessed food
11244	Wasp, broods, canned with seasoning	Composite food
12020	Eggs, domesticated duck, century egg (Pidan)	Composite food
12001	Eggs, silky fowl, whole, raw	Uncooked and/or unprocessed food
12002	Eggs, Japanese quail, whole, raw	Uncooked and/or unprocessed food
12003	Eggs, Japanese quail, boiled, canned in brine	Composite food
12004	Eggs, hen, whole, raw	Uncooked and/or unprocessed food
12005	Eggs, hen, whole, boiled	Cooked food
12006	Eggs, hen, whole, poached egg	Cooked food
12021	Eggs, hen, whole, fried egg †	Cooked food
12022	Eggs, hen, whole, scrambled egg †	Cooked food
12023	Eggs, hen, whole, deep fried egg †	Cooked food
12007	Eggs, hen, boiled and canned in brine	Composite food
12008	Eggs, hen, whole, sugared	Composite food
12009	Eggs, hen, whole, dried	Composite food
12010	Eggs, hen, yolk, raw	Uncooked and/or unprocessed food
12011	Eggs, hen, yolk, boiled	Cooked food
12012	Eggs, hen, yolk, sugared	Composite food
12013	Eggs, hen, yolk, dried	Composite food
12014	Eggs, hen, white, raw	Uncooked and/or unprocessed food
12015	Eggs, hen, white, boiled	Cooked food
12016	Eggs, hen, white, dried	Composite food
12017	Eggs, hen, Tamago-dofu (cold savory egg custard)	Composite food
12018	Eggs, hen, Tamago-yaki (Rolled omelet), Atsuyaki-tamago (sweet rolled omelet with Katsuo-bushi and kombu dashi)	Composite food
12019	Eggs, hen, Tamago-yaki (Rolled omelet), Dashimaki-tamago (rolled omelet with Katsuo-bushi and kombu dashi)	Composite food
13001	Liquid milk, raw milk, Jersey	Uncooked and/or unprocessed food
13002	Liquid milk, raw milk, Holstein	Uncooked and/or unprocessed food
13003	Liquid milk, whole milk	Composite food
13006	Liquid milk, skimmed milk	Composite food
13004	Liquid milk, containing recombined milk, high fat	Composite food
13005	Liquid milk, containing recombined milk, low fat	Composite food
13059	Liquid milk, liquid milk for infants †	Composite food
13007	Milk beverages, coffee flavored	Composite food
13008	Milk beverages, fruit flavored	Composite food
13009	Milk powder, whole milk powder	Composite food
13010	Milk powder, skimmed milk powder	Composite food
13011	Milk powder, infant formula	Composite food
13012	Evaporated whole milk	Composite food
13013	Condensed whole milk, sweetened	Composite food
13014	Cream, milk fat	Composite food
13015	Cream substitute, milk and vegetable fats	Composite food
13016	Cream substitute, vegetable fat	Composite food
13017	Whipping cream, milk fat, with added sugar	Composite food
13018	Whipping cream substitute, milk and vegetable fats, with added sugar	Composite food
13019	Whipping cream substitute, vegetable fat, with added sugar	Composite food
13020	Coffee whitener, liquid, milk fat	Composite food
13021	Coffee whitener, liquid, milk and vegetable fats	Composite food
13022	Coffee whitener, liquid, vegetable fat	Composite food
13023	Coffee whitener, powder, milk fat	Composite food
13024	Coffee whitener, powder, vegetable fat	Composite food
13025	Yogurt, whole milk, unsweetened	Composite food
13053	Yogurt, low fat, unsweetened	Composite food
13054	Yogurt, fat free, unsweetened	Composite food
13026	Yogurt, skimmed, sweetened	Composite food
13027	Yogurt, liquid, sweetened	Composite food
13028	Lactic acid bacteria beverages, not pasteurized after fermentation, milk solids-nonfat ≥ 3.0%	Composite food
13029	Lactic acid bacteria beverages, pasteurized after fermentation, milk solids-nonfat ≥ 3.0%	Composite food
13030	Lactic acid bacteria beverages, milk solids-nonfat < 3.0%	Composite food
13031	Cheese, Edam	Composite food
13032	Cheese, Emmental	Composite food
13033	Cheese, cottage	Composite food
13034	Cheese, Camembert	Composite food
13035	Cheese, cream	Composite food
13036	Cheese, Gouda	Composite food
13037	Cheese, Cheddar	Composite food
13038	Cheese, Parmesan	Composite food
13039	Cheese, blue	Composite food
13055	Cheese, Mascarpone	Composite food
13056	Cheese, mozzarella	Composite food
13057	Cheese, goat milk	Composite food
13058	Cheese, Ricotta	Composite food
13040	Cheeses, processed	Composite food
13041	Cheeses, spreadable	Composite food
13042	Ice cream, high fat (milk solids ≥ 15%, milk fat ≥12%)	Composite food
13043	Ice cream, regular (milk solids ≥ 15%, milk fat =8%)	Composite food
13044	Ice cream, ice milk (milk solids ≥ 10%, milk fat≥ 3%, including vegetable fat)	Composite food
13045	Ice cream, lacto-ice, regular (milk solids ≥ 3%, main lipid : vegetable fat)	Composite food
13046	Ice cream, lacto-ice, low fat (milk solids ≥ 3% main lipid : vegetable fat)	Composite food
13047	Ice cream, soft-serve	Composite food
13048	Casein	Composite food
13049	Sherbet [*Syn. Sorbet]	Composite food
13050	Cheese whey powder	Composite food
[truncated: 431 more rows]

## Sheet: Table S2
Table S2. Composite food type of food items in STFCJ.
Food item no.	Food name	Composite food type
1002	Foxtail millet, milled grain, raw	Mixed food
1003	Foxtail millet, glutinous cake	Mixed food
1004	Common oats*, oatmeal, raw [*Syn. Oats]	Mixed food
1005	Barley, under-milled pressed grain, raw	Mixed food
1006	Barley, pressed grain, raw	Mixed food
1007	Barley, split grain, raw	Mixed food
1008	Barley, dried noodles, raw	Mixed food
1010	Barley, roasted flour	Mixed food
1011	Proso millet*, milled grain, raw [*Syn. Common millet]	Mixed food
1015	Common wheat, soft flour, first grade	Mixed food
1016	Common wheat, soft flour, second grade	Mixed food
1018	Common wheat, medium-strength flour, first grade	Mixed food
1019	Common wheat, medium-strength flour, Second grade	Mixed food
1020	Common wheat, hard flour, first grade	Mixed food
1021	Common wheat, hard flour, second grade	Mixed food
1023	Common wheat, hard flour, whole grain	Mixed food
1024	Common wheat, premixed flour for pancake	Mixed food
1025	Common wheat, premixed flour for Tempura	Mixed food
1026	Common wheat, bread, white	Mixed food
1028	Common wheat, bread, white long roll	Mixed food
1030	Common wheat, bread, hardtack	Mixed food
1031	Common wheat, bread, French bread	Mixed food
1032	Common wheat, bread, rye and wheat bread	Mixed food
1033	Common wheat, bread, raisin bread	Mixed food
1034	Common wheat, bread, soft rolls	Mixed food
1035	Common wheat, bread, croissants	Mixed food
1036	Common wheat, bread, English muffins	Mixed food
1037	Common wheat, bread, naan	Mixed food
1038	Common wheat, "Udon" (thick wheat noodles), uncooked	Mixed food
1041	Common wheat, "Udon" (thick wheat noodles), dried noodles, uncooked	Mixed food
1043	Common wheat, "Somen and Hiyamugi" (thin wheat noodles), dried noodles, uncooked	Mixed food
1045	Common wheat, "Somen and Hiyamugi" (thin wheat noodles), dried noodles, produced manually, raw	Mixed food
1047	Common wheat, yellow alkaline noodles, uncooked	Mixed food
1049	Common wheat, yellow alkaline noodles, steamed noodles	Mixed food
1050	Common wheat, yellow alkaline noodles, dried noodles, uncooked	Mixed food
1052	Common wheat, Okinawa noodles, uncooked	Mixed food
1054	Common wheat, Okinawa noodles, dried noodles, uncooked	Mixed food
1056	Common wheat, instant Chinese noodles, dried by frying, seasoned	Mixed food
1060	Common wheat, "Yakisoba", instant Chinese oil-fried noodles, dried by frying and in cups	Mixed food
1061	Common wheat, instant, Chinese noodles, dried by without frying and packed in cups	Mixed food
1062	Common wheat, instant, "Udon" noodles, Japanese thick wheat noodles, dried by frying and packed in cups	Mixed food
1063	Durum wheat, macaroni and spaghetti, dry pasta, uncooked	Mixed food
1065	Common wheat, "Fu" (wheat gluten cake), "Namafu" (steamed dough made from gluten and glutinous rice flour)	Mixed food
1066	Common wheat, "Fu" (wheat gluten cake), "Kamayakifu" (dried by baking in oven)	Mixed food
1067	Common wheat, "Fu" (wheat gluten cake), "Itafu" (dried gluten sheet by baking)	Mixed food
1068	Common wheat, "Fu" (wheat gluten cake), "Kurumafu" (dried gluten cake by baking ring-shaped)	Mixed food
1069	Common wheat, "Chikuwabu" (tube-shaped steamed wheat dough)	Mixed food
1070	Common wheat, wheat germ	Mixed food
1071	Common wheat, wheat gluten, powdered type	Mixed food
1072	Common wheat, wheat gluten, pellet type	Mixed food
1073	Common wheat, wheat gluten, paste type	Mixed food
1074	Common wheat, Outer steamed wheat dough of "Jiaozi", Chinese meat dumpling	Mixed food
1075	Common wheat, Outer steamed wheat dough of "Shumai", Chinese meat dumpling	Mixed food
1076	Common wheat, pizza crust	Mixed food
1077	Common wheat, bread crumbs, fresh	Mixed food
1078	Common wheat, bread crumbs, semi-dry	Mixed food
1079	Common wheat, bread crumbs, dry	Mixed food
1081	Rice, paddy rice, half-milled, raw	Mixed food
1082	Rice, paddy rice, under-milled, raw	Mixed food
1083	Rice, paddy rice, non-glutinous, well-milled, raw	Mixed food
1084	Rice, short grain, paddy rice, well-milled, rice with embryo, raw	Mixed food
1103	Rice, short grain, upland rice, half-milled, raw	Mixed food
1104	Rice, short grain, upland rice, under-milled, raw	Mixed food
1105	Rice, short grain, upland rice, well-milled, raw	Mixed food
1110	Rice, non-glutinous rice products, quick-cooking rice, regular, raw	Mixed food
1111	Rice, non-glutinous rice products, "Onigiri" (rice ball)	Mixed food
1112	Rice, non-glutinous rice products, "Yaki-onigiri" (baked rice ball)	Mixed food
1113	Rice, non-glutinous rice products, "Kiritanpo"(baked tube-shaped cooked rice)	Mixed food
1114	Rice, non-glutinous rice products, "Joshinko" (ordinary rice flour), washed and milled	Mixed food
1115	Rice, non-glutinous rice products, dried noodles, raw	Mixed food
1116	Rice, non-glutinous rice products, rice-koji	Mixed food
1117	Rice, glutinous rice products, rice cake	Mixed food
1118	Rice, glutinous rice products, "Sekihan" (steamed rice with adzuki beans or cowpeas)	Mixed food
1119	Rice, glutinous rice products, "Akumaki" (lye-soaked and cooked rice in bamboo leaf wrapping)	Mixed food
1120	Rice, glutinous rice products, "Shiratamako" (flour milled in water)	Mixed food
1121	Rice, glutinous rice products, "Domyojiko" (steamed flour)	Mixed food
1122	Buckwheat flour, straight	Mixed food
1123	Buckwheat flour, inner layer	Mixed food
1124	Buckwheat flour, middle layer	Mixed food
1125	Buckwheat flour, outer layer	Mixed food
1126	Buckwheat, parboiled grain	Mixed food
1127	Buckwheat, wet noodles, uncooked	Mixed food
1129	Buckwheat, dried noodles, uncooked	Mixed food
1132	Corn, Corn meal, yellow kernel, raw	Mixed food
1133	Corn, Corn grits, yellow kernel, raw	Mixed food
1134	Corn, Corn flour, yellow kernel, raw	Mixed food
1135	Corn, cultivar: Cuzco, oil-roasted and salted	Mixed food
1136	Corn, popcorn, oil-popped and salted	Mixed food
1137	Corn, cornflakes	Mixed food
1138	Job's tears, milled grain, raw	Mixed food
1139	Japanese barnyard millet, milled grain, raw	Mixed food
1141	Sorghum, milled grain, raw	Mixed food
1142	Rye, whole flour	Mixed food
1143	Rye, flour	Mixed food
1144	Common wheat, instant Chinese noodles, dried by frying	Mixed food
1145	Common wheat, instant Chinese noodles, dried by hot air	Mixed food
1146	Common wheat, premixed flour for "Okonomiyaki" (Japanese-style savory pancake with various ingredients)	Mixed food
1147	Common wheat, premixed flour for fried food	Mixed food
1148	Common wheat, bread, bagel	Mixed food
1149	Durum wheat, macaroni and spaghetti, wet pasta, uncooked	Mixed food
1150	Common wheat, cold noodles, uncooked	Mixed food
1151	Rice, paddy rice, glutinous rice, well-milled, raw	Mixed food
1152	Rice, long grain, paddy rice, well-milled, raw	Mixed food
1153	Rice, short grain, paddy rice, germinated brown rice, raw	Mixed food
1156	Rice, non-glutinous rice products, quick-cooking rice, fortified product for school lunch, raw	Mixed food
1157	Rice, non-glutinous rice products, roasted brown rice flour	Mixed food
1158	Rice, non-glutinous rice products, fine flour	Mixed food
1159	Rice, non-glutinous rice products, rice bread	Mixed food
1160	Rice, non-glutinous rice products, wet noodles, rice noodle, raw	Mixed food
1161	Rice, bran	Mixed food
1163	Corn, Corn meal, white kernel, raw	Mixed food
1164	Corn, Corn grits, white kernel, raw	Mixed food
1165	Corn, Corn flour, white kernel, raw	Mixed food
1169	Rice, non-glutinous rice products, rice paper †	Mixed food
1171	Common wheat, premixed flour for "Tempura", Tempura batter †	Mixed food
1175	Common wheat, bread, white, square top, without crust †	Mixed food
1176	Common wheat, bread, white, square top, crust †	Mixed food
1177	Common wheat, "Fu" (wheat gluten cake), "Abura-fu" (dried gluten cake deep-fried with oil) †	Mixed food
1178	Common wheat, "Kayaki-senbei" ( round wheat flour cracker) †	Mixed food
1179	Common wheat, Outer steamed wheat dough of Spring roll, Chinese meat dumpling, uncooked †	Mixed food
1186	Common wheat, "Udon" (thick wheat noodles), semi-dried †	Mixed food
1187	Common wheat, yellow alkaline noodles, semi-dry †	Mixed food
1191	Common wheat, instant, Chinese noodles, dried without frying and packed in cups, Soy sauce-flavored, uncooked †	Mixed food
1193	Common wheat, instant, Chinese noodles, dried without frying and packed in cups, solty-flavored, uncooked †	Mixed food
1197	Buckwheat, "Soba", semi-dried †	Mixed food
1205	Common wheat, bread, white, round top †	Mixed food
1206	Common wheat, bread, lean type †	Mixed food
1207	Common wheat, bread, rich type †	Mixed food
1208	Common wheat, bread, whole wheat bread †	Mixed food
1209	Common wheat, bread, croissant regular type †	Mixed food
1210	Common wheat, bread, walnut bread †	Mixed food
1211	Rice, non-glutinous rice products, rice bread, white bread †	Mixed food
1212	Rice, non-glutinous rice products, rice bread, soft rolls †	Mixed food
2002	Konjac, fine powder	Mixed food
2003	Konjac, block, made from fine powder	Mixed food
2004	Konjac, block, made from corm	Mixed food
2005	Konjac, noodles	Mixed food
2006	Sweet potato, tuberous root, without skin, raw	Mixed food
2009	Sweet potato, Mushikiriboshi (sliced and dried after steaming)	Mixed food
2021	Potatoes, dehydrated mashed potato	Mixed food
2028	Starch, cassava starch	Mixed food
2029	Starch, kudzu starch	Mixed food
2030	Starch, rice starch	Mixed food
2031	Starch, wheat starch	Mixed food
2032	Starch, sago starch	Mixed food
2033	Starch, sweet potato starch	Mixed food
2034	Starch, potato starch	Mixed food
2035	Starch, corn starch	Mixed food
2036	Starch products, "kuzukiri"(kudzu starch noodles), dried, uncooked	Mixed food
2038	Starch products, tapioca pearls, dried, uncooked	Mixed food
2039	Starch products, "Harusame" (thin starch noodles), made from mung bean starch, dried, uncooked	Mixed food
2040	Starch products, "Harusame" (thin starch noodles), made from potato and sweet potato starches, dried, uncooked	Mixed food
2042	Konjac, block, red	Mixed food
2043	Konjac, freeze-dried, raw	Mixed food
2048	Sweet potato, purple flesh type, tuberous root, without skin, raw	Mixed food
2056	Starch products, "Goma-dofu" (tofu-like gel made from sesame paste and kudzu starch)	Mixed food
2058	Starch products, wet noodles, uncooked	Mixed food
2059	Starch products, dried noodles, uncooked	Mixed food
2070	Starch, Cardiocrinum cordatum var. glehnii starch †	Mixed food
3001	Sugars, brown sugar lump	Mixed food
3002	Sugars, "Wasanbonto" (traditional non-centrifugal soft white cane sugar)	Mixed food
3003	Sugars, soft sugars, white	Mixed food
3004	Sugars, soft sugars, yellow	Mixed food
3005	Sugars, hard sugars, granulated	Mixed food
3006	Sugars, hard sugars, coarse crystal, white	Mixed food
3007	Sugars, hard sugars, coarse crystal, yellow	Mixed food
3008	Sugars, reprocessed sugars, cubes	Mixed food
3009	Sugars, reprocessed sugars, "Korizato" (crystal candy sugar)	Mixed food
3010	Sugars, reprocessed sugars, candy sugar for coffee	Mixed food
3011	Sugars, reprocessed, powdered	Mixed food
3012	Sugars, liquid sugars, sucrose	Mixed food
3013	Sugars, liquid sugars, inverted	Mixed food
3014	Sugars, candy sugar molasses	Mixed food
3015	Starch sweeteners, dried glucose syrup	Mixed food
3017	Starch sweeteners, glucose*, total sugar type, powdered [*Syn. dextrose]	Mixed food
3018	Starch sweeteners, glucose*, monohydrate [*Syn. dextrose]	Mixed food
3019	Starch sweeteners, glucose*, anhydrous [*Syn. dextrose]	Mixed food
3020	Starch sweeteners, fructose	Mixed food
3024	Starch sweeteners, glucose syrup, enzyme-converted	Mixed food
3025	Starch sweeteners, glucose syrup, acid-converted	Mixed food
3026	Starch sweeteners, glucose fructose syrup	Mixed food
3027	Starch sweeteners, fructose glucose syrup	Mixed food
3028	Starch sweeteners, high fructose syrup	Mixed food
3029	Brown sugar syrup	Mixed food
3030	Sugars, Sugar beet †	Mixed food
3031	Starch sweeteners, reduced maltose †	Mixed food
3032	Starch sweeteners, reduced glucose syrup †	Mixed food
4003	Adzuki beans, mature seeds, whole, boiled, canned in syrup	Mixed food
4004	Adzuki beans, mature seeds, "An" (bean paste), "Koshi-an"(strained bean paste)	Mixed food
4005	Adzuki beans, mature seeds, "An" (bean paste), "Sarashi-an" (powder of strained bean paste)	Mixed food
4006	Adzuki beans, mature seeds, "An" (bean paste), "Tsubushi-an" (mushed sweet bean paste)	Mixed food
4009	Kidney beans, mature seeds, "Uzura-mame" (beans cooked with sugar and salt)	Mixed food
4010	Kidney beans, mature seeds, "Koshi-an" (strained sweet bean paste)	Mixed food
4011	Kidney beans, mature seeds, "Mame-kinton" (sweetened whole beans with bean paste)	Mixed food
4014	Peas, mature seeds, oil-roasted and salted	Mixed food
4015	Peas, mature seeds, "Shio-mame" (peas roasted and coated with calcium carbonate and salt)	Mixed food
4016	Peas, mature seeds, "Uguisu-mame" (green peas cooked with sugar and salt)	Mixed food
4020	Broad beans, mature seeds, oil-roasted and salted	Mixed food
4021	Broad beans, mature seeds, "Otafuku-mame" (beans cooked with sugar and salt or soy sauce)	Mixed food
4022	Broad beans, mature seeds, "Fuki-mame" (hulled beans cooked with sugar and salt)	Mixed food
4028	Soybeans, mature seeds, whole, yellow seed coats, boiled, canned in water, drained	Mixed food
4029	Soybeans, "Kinako" (roasted and ground beans), made from whole beans with yellow seed coats	Mixed food
4030	Soybeans, "Kinako" (roasted and ground beans), made from hulled beans with yellow seed coats	Mixed food
4031	Soybeans, "Budo-mame" (beans cooked with sugar and salt)	Mixed food
4032	Soybeans, tofu, "Momen-tofu" (regular tofu)	Mixed food
4033	Soybeans, tofu, "Kinugoshi-tofu" (silken tofu)	Mixed food
4034	Soybeans, tofu, soft tofu	Mixed food
4035	Soybeans, tofu, "Juten-tofu" (packaged tofu)	Mixed food
4036	Soybeans, tofu, "Okinawa-tofu" (firm tofu made in Okinawa prefecture)	Mixed food
4037	Soybeans, tofu, "Yushi-dofu" (unmoulded tofu)	Mixed food
4038	Soybeans, tofu, "Yaki-tofu" (grilled tofu )	Mixed food
4039	Soybeans, tofu, "Nama-age" (fried slices of drained tofu)	Mixed food
4040	Soybeans, tofu, "Abura-age" (fried thin slices of pressed tofu) , uncooked	Mixed food
4041	Soybeans, tofu, "Ganmodoki" (fried mixture of crushed tofu, vegetables and ground yam)	Mixed food
4042	Soybeans, tofu, "Kori-dofu" (freeze dried tofu), uncooked	Mixed food
4043	Soybeans, tofu, "Tofu-yo" (fermented tofu)	Mixed food
4044	Soybeans, tofu, "Tofu-chikuwa" (tubular tofu made with surimi), steamed type	Mixed food
4045	Soybeans, tofu, "Tofu-chikuwa" (tubular tofu made with surimi), baked type	Mixed food
4046	Soybeans, natto, "Itohiki-natto" (fermented whole soybean)	Mixed food
4047	Soybeans, natto, "Hikiwari-natto" (fermented dehulled and split soybean)	Mixed food
4048	Soybeans, natto, "Goto-natto" (natto fermented with rice-koji and salt)	Mixed food
4049	Soybeans, natto, "Tera-natto" (koji-molded, salted, steamed soybeans)	Mixed food
4051	Soybeans, "Okara" (insoluble residue from soy milk processing), fresh	Mixed food
4052	Soybeans, soy milk, regular	Mixed food
4053	Soybeans, soy milk, reconstituted	Mixed food
4054	Soybeans, soy milk based beverage, coffee flavored	Mixed food
4055	Soybeans, soy protein, textured	Mixed food
4056	Soybeans, soy protein, concentrated	Mixed food
4057	Soybeans, soy protein, isolated, regular	Mixed food
4058	Soybeans, soy protein, structured	Mixed food
4059	Soybeans, "Yuba" (film formed on surface of warmed soy milk), fresh	Mixed food
4060	Soybeans, "Yuba" (film formed on surface of warmed soy milk), dried, uncooked	Dried food
4061	Soybeans, "Kinzanji-miso" (fermented roasted soybeans, barley or wheat, vegetable and salt with koji mold)	Mixed food
4062	Soybeans, "Hishio-miso" (fermented soybeans, barley or wheat, and vegetable with koji mold)	Mixed food
4063	Soybeans, Tempeh (fermented soybeans with Rhizopus oligospore)	Mixed food
4067	Chickpeas*, mature seeds, whole, oil-roasted and salted [*Syn. Garbanzo beans]	Mixed food
4076	Broad beans, mature seeds, "Shoyu-mame" (roasted beans soaked in sugar and soy sauce)	Mixed food
4078	Soybeans, mature seeds, whole, yellow seed coats, roasted	Mixed food
4079	Soybeans, mature seeds, whole, black seed coats, roasted	Mixed food
4080	Soybeans, mature seeds, whole, green seed coats, roasted	Mixed food
4081	Soybeans, mature seeds, whole, yellow seed coats, steamed, retort packed	Mixed food
4082	Soybeans, "Kinako" (roasted and ground beans), made from whole beans with green seed coats and cotyledons	Mixed food
4083	Soybeans, embryonic axis	Mixed food
4088	Soybeans, tofu, "Rokujo-tofu" (salted and sun-dried tofu)	Mixed food
4089	Soybeans, "Okara" (insoluble residue from soy milk processing), dried	Dried food
4090	Soybeans, soy protein, isolated, mineral- controlled product	Mixed food
4095	Soybeans, tofu, "Abura-age" (fried thin slices of pressed tofu) , simmered with a salty sweet sauce †	Mixed food
4096	Soybeans, "Kinako" (roasted and ground beans), made from hulled beans with green seed coats †	Mixed food
4097	Soybeans, tofu, "Momen-tofu" (regular tofu), (Coagulant: magnesium chloride) †	Mixed food
4098	Soybeans, tofu, "Momen-tofu" (regular tofu), (Coagulant: calcium sulfate) †	Mixed food
4099	Soybeans, tofu, "Kinugoshi-tofu" (silken tofu), (Coagulant: magnesium chloride) †	Mixed food
4100	Soybeans, tofu, "Kinugoshi-tofu" (silken tofu), (Coagulant: calcium sulfate) †	Mixed food
4101	Adzuki beans, mature seeds, "An" (bean paste), "Koshineri-an"("Nami-an") †	Mixed food
4102	Adzuki beans, mature seeds, "An" (bean paste), "Koshineri-an"("Chu-wari-an") †	Mixed food
4103	Adzuki beans, mature seeds, "An" (bean paste), "Koshineri-an"("Monaka-an") †	Mixed food
4109	Soybeans, "Green kinako" (roasted and ground beans with sugar), made from whole beans with green seed coats and cotyledons †	Mixed food
4110	Soybeans, "Kinako" (roasted and ground beans with sugar), made from whole beans with yellow seed coats †	Mixed food
5002	Almonds, oil-roasted and salted	Mixed food
5003	Hemp seeds, dried	Mixed food
5004	Perilla, "Egoma", seeds, dried	Mixed food
5005	Cashew nuts, oil-roasted and salted	Mixed food
5006	Pumpkin seeds, roasted and salted	Mixed food
5007	Japanese torreya seeds, roasted	Mixed food
5012	Chestnuts, Japanese chestnuts, Kanroni (boiled and sweetened), drained	Mixed food
5013	Chestnuts, Chinese chestnuts, roasted	Mixed food
5014	Walnuts, roasted	Mixed food
5015	Poppy seeds, dried	Mixed food
5016	Coconut, powder	Mixed food
5017	Sesame seeds, whole, dried	Mixed food
5018	Sesame seeds, whole, dried and roasted	Mixed food
5019	Sesame seeds, dried and hulled	Mixed food
5021	Watermelon seeds, roasted and salted	Mixed food
5026	Pistachio nuts, roasted and salted	Mixed food
5027	Sunflower seeds, oil-roasted and salted	Mixed food
5028	Brazil nuts, oil-roasted and salted	Mixed food
5029	Hazel nuts*, skinned, oil-roasted and salted [*Syn. European filberts]	Mixed food
5030	Pecan nuts, oil-roasted and salted	Mixed food
5031	Macadamia nuts, roasted and salted	Mixed food
5036	Peanuts, mature seeds, oil-roasted and salted	Mixed food
5037	Peanuts, peanut butter	Mixed food
5040	Almonds, roasted, without salt	Mixed food
5041	Flax seeds, roasted	Mixed food
5042	Sesame seeds, paste	Mixed food
6009	Asparagus, white, canned in brine	Mixed food
6026	Peas, green peas, canned in brine	Mixed food
6029	Non-heading Chinese cabbage, "Osaka-shirona", leaves, salted pickles	Salted food
6038	Turnip, root, without skin, raw	Mixed food
6040	Turnip, pickles, salted pickles, leaves	Salted food
6041	Turnip, pickles, salted pickles, root with skin	Salted food
6042	Turnip, pickles, salted pickles, root without skin	Salted food
6043	Turnip, pickles, "Nukamiso-zuke" (pickled in salty rice bran paste) , leaves	Mixed food
6044	Turnip, pickles, "Nukamiso-zuke" (pickled in salty rice bran paste) , root with skin	Mixed food
6045	Turnip, pickles, "Nukamiso-zuke" (pickled in salty rice bran paste) , root without skin	Mixed food
6053	Leaf mustard, "Karashina", leaves, salted pickles	Salted food
6056	Gourd, "Kanpyo" (dried gourd strips), raw	Mixed food
6060	Chrysanthemum, "Kikunori" (sheet of dried chrysanthemum petals)	Dried food
6066	Cucumber, fruit, pickles, salted pickles	Salted food
6067	Cucumber, fruit, pickles, pickled in soy sauce	Mixed food
6068	Cucumber, fruit, pickles, "Nukamiso-zuke" (pickled in salty rice bran paste)	Mixed food
6069	Cucumber, fruit, pickles, sweet type (pickled with seasoned vinegar)	Mixed food
6070	Cucumber, fruit, pickles, sour type (processed by lactic acid fermentation)	Salted food
6074	Leaf green, "Mizuna", leaves, salted pickles	Salted food
6088	Stem mustard, pickles	Mixed food
6091	Non-heading Chinese cabbage, "Santosai", leaves, salted pickles	Salted food
6104	Ginger, mature rhizome, pickles	Mixed food
6105	Ginger, mature rhizome, pickles, sweetened	Mixed food
6107	Oriental pickling melon, fruits, pickles, salted pickles	Salted food
6108	Oriental pickling melon, fruits, pickles, "Nara-zuke" (pickled with Sake lees)	Salted food
6111	Taro, petiole, dried, raw	Dried food
6115	Turnip, "Sugukina", leaves and root, pickles	Salted food
6122	Japanese royal fern, fiddleheads, dried, raw	Dried food
6136	Japanese radishes, Daikon, "Kiriboshi-daikon" (cut and dried Daikon root), raw	Dried food
6137	Japanese radishes, Daikon, root, pickles, "Nukamiso-zuke" (pickled in salty rice bran paste )	Salted food
6138	Japanese radishes, Daikon, root, pickles, "Takuan-zuke" (pickled with rice bran and salt), made of salted Daikon	Salted food
6139	Japanese radishes, Daikon, root, pickles, "Takuan-zuke" (pickled with rice bran and salt), made of sun-dried Daikon	Salted food
6140	Japanese radishes, Daikon, root, pickles, "Moriguchi-zuke" (slender root cultivar pickled with Sake lees)	Salted food
6141	Japanese radishes, Daikon, root, pickles, "Bettara-zuke" (pickled with rice koji)	Salted food
6142	Japanese radishes, Daikon, root, pickles, "Miso-zuke" (pickled with miso)	Salted food
6143	Japanese radishes, Daikon, root, pickles, "Fukujin-zuke" (pickled with Daikon, eggplant, immature sword pods and east Indian lotus rhizome )	Salted food
6146	Chinese mustard, "Taisai", leaves, salted pickles	Salted food
6148	Leaf mustard, "Takana", leaves, salted pickles	Salted food
6151	Bamboo shoots, canned in water	Mixed food
6152	Bamboo shoots, "Shinachiku" (boiled, fermented and salted bamboo shoots), desalted	Mixed food
6172	Hot peppers, fruit, dried	Dried food
6178	Corn, sweet corn, immature kernels, frozen	Mixed food
6179	Corn, sweet corn, canned products, cream style	Mixed food
6180	Corn, sweet corn, canned products, whole kernel style	Mixed food
6184	Tomatoes, canned products, whole, without salt	Mixed food
6185	Tomatoes, canned products, juice, with salt	Mixed food
6186	Tomatoes, canned products, tomato-based vegetable juice, with salt	Mixed food
6195	Eggplant*, pickles, salted pickles [*Syn. Aubergine]	Salted food
6196	Eggplant*, pickles, "Nukamiso-zuke" (pickled with salty rice bran paste) [*Syn. Aubergine]	Mixed food
6197	Eggplant*, pickles, "Koji-zuke" (pickled small oval type with rice koji ) [*Syn. Aubergine]	Mixed food
6198	Eggplant*, pickles, "Karashi-zuke" (pickled small oval type with mustard) [*Syn. Aubergine]	Mixed food
6199	Eggplant*, pickles, "Shiba-zuke" (pickled with perilla leaf, cucumber and Myoga, etc.) [*Syn. Aubergine]	Mixed food
6214	Carrot, regular (European type), root without skin, raw	Mixed food
6216	Carrot, regular (European type), root, frozen	Mixed food
6217	Carrot, regular (European type), juice, canned	Mixed food
6220	Carrot, "Kintoki" (oriental type), root without skin, raw	Mixed food
6230	Turnip green, "Nozawana", leaves, pickles, salted pickles	Salted food
6231	Turnip green, "Nozawana", leaves, pickles, seasoned	Mixed food
6235	Heading Chinese cabbage, head, pickles, salted pickles	Salted food
6236	Heading Chinese cabbage, head, pickles, Kimchi	Mixed food
6242	Chayote, fruit, salted pickles	Salted food
6253	Turnip, "Hinona", root with tops, pickles, sweetened	Mixed food
6255	Non-heading Chinese cabbage, "Hiroshimana", leaves, salted pickles	Salted food
6269	Spinach, leaves, frozen	Mixed food
6273	Turnip green, "Mizukakena", leaves, salted pickles	Salted food
6295	Thistle root, "Yamagobo", pickled with miso	Mixed food
6306	Japanese scallion, "Rakkyo", mature bulb, pickles, sweetened	Mixed food
6323	Wasabi, pickled with Sake lees	Mixed food
6326	Bracken fern, fiddleheads, dried, raw	Dried food
6340	Tomatoes, canned products, juice, without salt	Mixed food
6341	Tomatoes, canned products, tomato-based vegetable juice, without salt	Mixed food
6364	Gourd, "Kanpyo" (dried gourd strips), simmered with a salty sweet sauce †	Mixed food
6370	Tomatoes, fruit, dried †	Dried food
6371	East Indian lotus root, rhizome, cooked with sweet and sour sauce †	Mixed food
6382	Mixed vegetables, frozen †	Mixed food
6388	Japanese radishes, Daikon, root, pickles, "Iburi-gakko" (smoked daikon pickles (famous product of Akita Prefecture)) †	Salted food
6399	Mixed vegetable juice, straight juice †	Mixed food
6400	Mixed vegetable juice, concentrated juice †	Mixed food
7004	Acerola, 10 % fruit juice beverage	Mixed food
7009	Apricots, canned in heavy syrup	Mixed food
7010	Apricots, jam, heavily sweetened	Mixed food
7011	Apricots, jam, lightly sweetened	Mixed food
7013	Strawberries, jam, heavily sweetened	Mixed food
7014	Strawberries, jam, lightly sweetened	Mixed food
7017	Figs, canned in heavy syrup	Mixed food
7020	Mume*, salted pickles [*Syn. Japanese apricots]	Salted food
7021	Mume*, pickles, seasoned [*Syn. Japanese apricots]	Mixed food
7022	Mume*, "Umeboshi" (pickled and dried mume), salted pickles [*Syn. Japanese apricots]	Salted food
7023	Mume*, "Umeboshi" (pickled and dried mume), seasoned pickles [*Syn. Japanese apricots]	Mixed food
7024	Mume*,"Umebishio" (sweetened puree of pickled mume) [*Syn. Japanese apricots]	Salted food
7025	Mume*, 20 % fruit juice beverage [*Syn. Japanese apricots]	Mixed food
7030	Satsuma mandarins, straight fruit juice	Mixed food
7031	Satsuma mandarins, reconstituted fruit juice	Mixed food
7032	Satsuma mandarins, juice with juice sacs	Mixed food
7033	Satsuma mandarins, 50 % fruit juice beverage	Mixed food
7034	Satsuma mandarins, 20 % fruit juice beverage	Mixed food
7035	Satsuma mandarins, canned in light syrup, solids	Mixed food
7036	Satsuma mandarins, canned in light syrup, liquid	Mixed food
7037	Olives, in brine, green	Mixed food
7038	Olives, in brine, ripe	Mixed food
7039	Olives, in brine, stuffed olives	Mixed food
7042	Oranges, Valencia, straight fruit juice	Mixed food
7043	Oranges, Valencia, reconstituted fruit juice	Mixed food
7044	Oranges, Valencia, 50 % fruit juice beverage	Mixed food
7045	Oranges, Valencia, 30 % fruit juice beverage	Mixed food
7046	Oranges, Valencia, marmalade, heavily sweetened	Mixed food
7047	Oranges, Valencia, marmalade, lightly sweetened	Mixed food
7051	Japanese persimmons*, dried [*Syn. Kaki]	Dried food
7058	Guava, fruit juice, 20 % fruit juice beverage (nectar)	Mixed food
7059	Guava, fruit juices, 10 % fruit juice beverage	Mixed food
7063	Grapefruit, straight fruit juice	Mixed food
7064	Grapefruit, reconstituted fruit juice	Mixed food
7065	Grapefruit, 50 % fruit juice beverage	Mixed food
7066	Grapefruit, 20 % fruit juice beverage	Mixed food
7067	Grapefruit, canned in light syrup	Mixed food
7072	Sweet cherries, canned in heavy syrup	Mixed food
7076	Citrus, "Shiikuwasha", 10 % fruit juice beverage	Mixed food
7082	Plums, European plums, dried	Dried food
7089	Pears, sand pears*, canned in heavy syrup [*Syn. Nashi pears]	Mixed food
7092	Pears, European pears, canned in heavy syrup	Mixed food
7094	Citrus, "Natsudaidai", canned in heavy syrup	Mixed food
7095	Jujube, dried	Mixed food
7096	Dates, dried	Mixed food
7098	Pineapple, straight fruit juice	Mixed food
7099	Pineapple, reconstituted fruit juice	Mixed food
7100	Pineapple, 50 % fruit juice beverage	Mixed food
7101	Pineapple, 10 % fruit juice beverage	Mixed food
7102	Pineapple, canned in heavy syrup	Mixed food
7103	Pineapple, candied	Mixed food
7106	Passion fruit, juice, fresh	Mixed food
7108	Bananas, dried	Dried food
7115	Loquats, Raw, canned in heavy syrup	Mixed food
7117	Grapes, raisins	Dried food
7118	Grapes, straight fruit juice	Mixed food
7119	Grapes, reconstituted fruit juice	Mixed food
7120	Grapes, 70 % fruit juice beverage	Mixed food
7121	Grapes, 10 % fruit juice beverage	Mixed food
7122	Grapes, canned in heavy syrup	Mixed food
7123	Grapes, jam	Mixed food
7125	Blueberries, jam	Mixed food
7127	Pummelo, candied peel	Mixed food
7137	Peaches, 30 % fruit juice beverage (nectar)	Mixed food
7138	Peaches, white flesh type, canned in heavy syrup, solids	Mixed food
7139	Peaches, canned in heavy syrup, liquid	Mixed food
7149	Apples, straight fruit juice	Mixed food
7150	Apples, reconstituted fruit juice	Mixed food
7151	Apples, 50 % fruit juice beverage	Mixed food
7152	Apples, 30 % fruit juice beverage	Mixed food
7153	Apples, canned in heavy syrup	Mixed food
7154	Apples, jam	Mixed food
7157	Coconut, coconut water	Mixed food
7158	Coconut, coconut milk	Mixed food
7160	Strawberries, dried	Mixed food
7170	Coconut, Nata de coco in syrup	Mixed food
7172	Blueberries, dried	Dried food
7175	Peaches, yellow flesh type, canned in heavy syrup, solids	Mixed food
7179	Mangoes, green flesh type, dried †	Dried food
7181	Acai, frozen, unsweetened †	Mixed food
8003	Mushrooms, winter mushrooms*, bottled in seasoning [*Syn. Enokitake, Enoki]	Mixed food
8004	Mushrooms, tree ears, hairy Jew's ear, dried, raw	Dried food
8006	Mushrooms, tree ears, Jew's ear, dried, raw	Mixed food
8008	Mushrooms, tree ears, white jelly fungus, dried, raw	Mixed food
8013	Mushrooms, "Shiitake", dried, raw	Dried food
8022	Mushrooms, "Nameko", canned in brine	Mixed food
8030	Mushrooms, "Maitake", dried, raw	Dried food
9001	Algae, Sea lettuce, dried	Mixed food
9002	Algae, green laver, dried	Mixed food
9003	Algae, purple laver, dried	Mixed food
9004	Algae, purple laver, dried, toasted	Mixed food
9005	Algae, purple laver, dried, seasoned and toasted	Mixed food
9006	Algae, "Arame", steamed and dried	Mixed food
9007	Algae, "Iwa-nori", dried	Mixed food
9008	Algae, "Ego-nori", dried	Mixed food
9009	Algae, "Ego-nori", "Okyuto" (algae jelly)	Mixed food
9010	Algae, "Ogo-nori", salted products, desalted	Mixed food
9011	Algae, "Kawa-nori", dried	Mixed food
9013	Algae, kombu, "Enaga-oni-kombu", dried	Mixed food
9014	Algae, kombu, "Gagome-kombu", dried	Mixed food
9015	Algae, kombu, "Naga-kombu", dried	Mixed food
9016	Algae, kombu, "Hosome-kombu", dried	Mixed food
9017	Algae, kombu, "Ma-kombu", dried	Mixed food
9018	Algae, kombu, "Mitsuishi-kombu", dried	Mixed food
9019	Algae, kombu, "Rishiri-kombu", dried	Mixed food
9020	Algae, kombu, "Kizami-kombu" (dried and cut into thin strips)	Mixed food
9021	Algae, kombu, "Kezuri-kombu" (dried and thinly shaved)	Mixed food
9022	Algae, kombu, "Shio-kombu" (seasoned and dried)	Mixed food
9023	Algae, kombu, "Tsukudani" (simmered in soy sauce and sugar)	Mixed food
9024	Algae, "Suizenji-nori", dried, soaked in water	Mixed food
9025	Algae, "Tengusa", dried	Mixed food
9026	Algae, "Tengusa", "Tokoroten" (Gelidium jelly)	Mixed food
9027	Algae, "Tengusa", agar-agar	Mixed food
9028	Algae, "Tengusa", agar jelly	Mixed food
9029	Algae, "Tosaka-nori", red, salted products, desalted	Mixed food
9030	Algae, "Tosaka-nori", green, salted products, desalted	Mixed food
9032	Algae, "Hitoegusa", dried	Mixed food
9033	Algae, "Hitoegusa", "Tsukudani" (simmered in soy sauce and sugar)	Mixed food
9034	Algae, "Fu-nori", dried	Mixed food
9035	Algae, "Matsumo", dried	Mixed food
9036	Algae, "Mukade-nori", salted products, desalted	Mixed food
9037	Algae, "Okinawa-mozuku", salted products, desalted	Mixed food
9038	Algae, "Mozuku", salted products, desalted	Mixed food
9040	Algae, "Wakame", dried	Dried food
9042	Algae, "Wakame", dried, "Ita-wakame" (made into sheets and dried)	Dried food
9043	Algae, "Wakame", "Haiboshi" (coated with ash and dried), soaked in water	Dried food
9044	Algae, "Wakame", cut and dried	Dried food
9046	Algae, "Wakame", stipe and center vein, blanched and salted products, desalted	Dried food
9049	Algae, "Tengusa", agar-agar powder	Mixed food
9050	Algae, "Hijiki", boiled and dried, stainless steel pot process, raw	Mixed food
9053	Algae, "Hijiki", boiled and dried, steel pot process, raw	Mixed food
10006	Fish, horse mackerel, Japanese Jack mackerel＊, "Hirakiboshi" (salted and semi-dried split), raw [*Syn. horse mackerel]	Dried food
10013	Fish, horse mackerel, brownstriped mackerel scad, "Hirakiboshi" (salted and semi-dried split)	Dried food
10014	Fish, horse mackerel, brownstriped mackerel scad, "Kusaya" (brine-soaked and dried scad)	Mixed food
10029	Fish, Ayu, "Uruka" (salted and fermented viscera)	Mixed food
10034	Fish, Japanese sand lance, "Niboshi" (boiled and dried whole)	Dried food
10035	Fish, Japanese sand lance, "Tsukudani" (simmered whole in soy sauce and sugar)	Mixed food
10036	Fish, Japanese sand lance, "Ameni" (simmered whole in glucose syrup and soy sauce)	Mixed food
10040	Fish, golden-thread, Surimi	Mixed food
10043	Fish, sardine, Pacific round herring*, "Maruboshi" (salted and dried whole), raw [*Syn. red-eye round herring]	Mixed food
10045	Fish, sardine, Japanese anchovy, "Niboshi" (boiled and dried whole)	Dried food
10046	Fish, sardine, Japanese anchovy, "Tazukuri" (dried young anchovy)	Dried food
10050	Fish, sardine, Japanese pilchard, "Shioiwashi" (salted pilchard), raw	Dried food
10051	Fish, sardine, Japanese pilchard, "Namaboshi" (mild salted and semi-dried whole), raw	Dried food
10052	Fish, sardine, Japanese pilchard, "Maruboshi" (salted and dried whole), raw	Dried food
10053	Fish, sardine, "Mezashi" (skewered, salted and semi-dried whole), raw	Dried food
10055	Fish, sardine, "Shirasuboshi" (boiled and dried whitebait), mild dried	Salted food
10056	Fish, sardine, "Shirasuboshi" (boiled and dried whitebait), semi-dried	Salted food
10057	Fish, sardine, "Tatamiiwashi" (sheet of dried whitebait )	Salted food
10058	Fish, sardine, Japanese anchovy, "Mirinboshi" (split seasoned with Mirin and dried)	Mixed food
10059	Fish, sardine, Japanese pilchard, "Mirinboshi" (split seasoned with Mirin and dried)	Mixed food
10060	Fish, sardine, Japanese pilchard, canned products, in brine	Mixed food
10061	Fish, sardine, Japanese pilchard, canned products, with seasoning	Mixed food
10062	Fish, sardine, Japanese pilchard, canned products, in tomato sauce	Mixed food
10063	Fish, sardine, Japanese pilchard, canned products, in oil	Mixed food
10064	Fish, sardine, Japanese pilchard, "Kabayaki" (baked and seasoned fillet), canned products,	Mixed food
10069	Fish, eel, "Shirayaki" (mild-baked and steamed fillet)	Mixed food
10070	Fish, eel, "Kabayaki" (seasoned and baked fillet)	Mixed food
10072	Fish, black scraper*, "Ajitsuke-hirakiboshi" (seasoned and dried fillet) [*Syn. filefish]	Mixed food
10082	Fish, Japanese sculpin*, "Tsukudani" (simmered whole fish in soy sauce and sugar) [*Syn. Japanese fluvial sculpin]	Mixed food
10089	Fish, skipjack tuna, processed products, "Namari" (boiled meat)	Mixed food
10090	Fish, skipjack tuna, processed products, "Namari-bushi" (boiled and semi-dried fillet)	Mixed food
10091	Fish, skipjack tuna, processed products, "Katsuo-bushi" (boiled, smoke-dried and fermented skipjack tuna fillet)	Mixed food
10092	Fish, skipjack tuna and frigate mackerel, processed products, "Kezuri-bushi" (shaved "Katsuo-bushi") , uncooked (cf. 10091"Katsuo-bushi")	Mixed food
10093	Fish, skipjack tuna and frigate mackerel, processed products, "Kezuri-bushi" (shaved "Katsuo-bushi") , simmered in soy sauce and sugar (cf. 10091"Katsuo-bushi")	Mixed food
10094	Fish, skipjack tuna and frigate mackerel, processed products, "Kakuni" (meat cube boiled in soy sauce and sugar)	Mixed food
10095	Fish, skipjack tuna, processed products, "Shiokara" (salted and fermented viscera)	Mixed food
10096	Fish, skipjack tuna and frigate mackerel, canned products, flaked meat with seasoning	Mixed food
10097	Fish, skipjack tuna and frigate mackerel, canned products, flaked meat in oil	Mixed food
10112	Fish, blue sprat, seasoned and dried	Mixed food
10125	Fish, dotted gizzard shad*, "Amazu-zuke" (marinated in vinegar and sugar) [*Syn. gizzard shad]	Mixed food
10128	Fish, salmon and trout, pink salmon, salted	Salted food
10129	Fish, salmon and trout, pink salmon, canned in brine	Mixed food
10137	Fish, salmon and trout, chum salmon, "Aramaki" (salted whole body), raw	Salted food
10139	Fish, salmon and trout, chum salmon, "Shiozake" (salted salmon), raw	Salted food
10140	Fish, salmon and trout, chum salmon, "Ikura" (salted roe)	Mixed food
10141	Fish, salmon and trout, chum salmon, "Sujiko" (salted ovary)	Mixed food
10142	Fish, salmon and trout, chum salmon, "Mefun" (salted and fermented kidney)	Mixed food
10143	Fish, salmon and trout, chum salmon, canned in brine	Mixed food
10151	Fish, salmon and trout, sockeye salmon, smoked	Dried food
10157	Fish, mackerel, chub mackerel*, "Saba-bushi" (boiled, smoke-dried and fermented mackerel fillet) [*Syn. mackerel]	Mixed food
10161	Fish, mackerel, processed products, "Shiosaba" (plain salted fillet)	Salted food
10162	Fish, mackerel, processed products, "Hirakiboshi" (mild salted and semi-dried split)	Dried food
10163	Fish, mackerels, processed products, "Shimesaba" (vinegar marinated fillet )	Mixed food
10164	Fish, mackerel, canned products, boiled in brine	Mixed food
10165	Fish, mackerel, canned products, boiled with miso	Mixed food
10166	Fish, mackerel, canned products, boiled with seasoning	Mixed food
10169	Fish, shark, dried shark fin	Mixed food
10175	Fish, Pacific saury, "Hirakiboshi" (mild salted and semi-dried split)	Dried food
10176	Fish, Pacific saury, "Mirinboshi" (seasoned with Mirin and dried fillet)	Mixed food
10177	Fish, Pacific saury, canned products, boiled with seasoning	Mixed food
10178	Fish, Pacific saury, canned products, "Kabayaki" (baked and seasoned fillet)	Mixed food
10180	Fish, Shishamo smelt, semi-dried, raw	Mixed food
10182	Fish, Atlantic capelin, semi-dried, raw	Mixed food
10200	Fish, cod, walleye pollock*, surimi [*Syn. Alaska pollock]	Mixed food
10201	Fish, cod, walleye pollock*, "Sukimidara" (skinned, salted and dried fillet) [*Syn. Alaska pollock]	Mixed food
10202	Fish, cod, walleye pollock*, "Tarako" (salted roe), raw [*Syn. Alaska pollock]	Mixed food
10208	Fish, cod, Pacific cod, salted fillet	Salted food
10209	Fish, cod, Pacific cod, dried split	Dried food
10210	Fish, cod, Pacific cod, "Denbu" (mashed and seasoned meat )	Mixed food
10219	Fish, Pacific herring, "Migaki-nishin" (dried fillet)	Dried food
10220	Fish, Pacific herring, "Hirakiboshi" (dried split)	Dried food
10221	Fish, Pacific herring, smoked	Dried food
10223	Fish, Pacific herring, roe, dried	Dried food
10226	Fish, yellowfin goby, "Tsukudani" (boiled whole in soy sauce)	Mixed food
10227	Fish, yellowfin goby, "Kanroni" (simmered whole in soy sauce and sugar)	Mixed food
10229	Fish, sailfin sandfish*, "Namaboshi" (salted and semi-dried whole) [*Syn. sandfish]	Dried food
10240	Fish, crucian carp, "Kanroni" (simmered whole in soy sauce, sugar and glucose syrup)	Mixed food
10247	Fish, Atka mackerel*, salted [*Syn. Arabesque greenling]	Salted food
10248	Fish, Atka mackerel*, "Hirakiboshi" (mild salted and semi-dried split), raw [*Syn. Arabesque greenling]	Dried food
10250	Fish, striped mullet, "Karasumi" (salted and dried roe )	Mixed food
10260	Fish, tuna, canned products, flaked light meat in brine	Mixed food
10261	Fish, tuna, canned products, flaked white meat in brine	Mixed food
10262	Fish, tuna, canned products, flaked meat with seasoning	Mixed food
10263	Fish, tuna, canned products, flaked light meat in oil	Mixed food
10264	Fish, tuna, canned products, flaked white meat in oil	Mixed food
10274	Fish, lamprey, dried	Dried food
10277	Fish, Japanese smelt*, "Tsukudani" (simmered whole in soy sauce and sugar) [*Syn. Pond smelt]	Mixed food
10278	Fish, Japanese smelt*, "Ameni" (simmered whole in glucose syrup and soy sauce) [*Syn. Pond smelt]	Mixed food
10282	Mollusks, short-necked clam*, "Tsukudani" (simmered meat in soy sauce and sugar) [*Syn. baby-neck clam, Manila clam, Japanese littleneck]	Mixed food
10283	Mollusks, short-necked clam*, canned products, boiled in brine [*Syn. baby-neck clam, Manila clam, Japanese littleneck]	Mixed food
10284	Mollusks, short-necked clam*, canned products, boiled with seasoning [*Syn. baby-neck clam, Manila clam, Japanese littleneck]	Mixed food
10286	Mollusks, abalone, steamed and dried	Dried food
10287	Mollusks, abalone, "Shiokara" (salted and fermented)	Mixed food
10288	Mollusks, abalone, canned in brine	Mixed food
10291	Mollusks, Escargot Apple snails, canned in brine	Mixed food
10294	Mollusks, Pacific oyster, canned in oil, smoked	Mixed food
10309	Mollusks, hard clam, "Tsukudani" (simmered meat in soy sauce and sugar)	Mixed food
10314	Mollusks, giant ezo-scallop*, adductor muscle, "Niboshi" (boiled and dried) [*Syn. common scallop, Japanese scallop]	Dried food
10315	Mollusks, giant ezo-scallop*, adductor muscle, canned products, boiled in brine [*Syn. common scallop, Japanese scallop]	Mixed food
10318	Mollusks, ark shell*, canned with seasoning [*Syn. Mogai clam]	Mixed food
10325	Crustacean, Sakura shrimp, dried	Dried food
10326	Crustacean, Sakura shrimp, "Niboshi" (boiled and dried)	Dried food
10330	Crustacean, processed shrimp, boiled and dried shrimp	Dried food
10331	Crustacean, processed shrimp, "Tsukudani" (simmered whole in soy sauce and sugar)	Mixed food
10337	Crustacean, snow crab*, canned products, boiled in brine [*Syn. tanner crab]	Mixed food
10340	Crustacean, red king crab*, canned products, boiled in brine [*Syn. king crab]	Mixed food
10341	Crustacean, processed crab, "Ganzuke" (salted and fermented fiddler crabs)	Mixed food
10350	Mollusks, firefly squid, seasoned and smoked	Dried food
10351	Mollusks, firefly squid, "Tsukudani" (simmered whole in soy sauce and sugar)	Mixed food
10353	Mollusks, processed squid, "Surume" (dried squid)	Mixed food
10354	Mollusks, processed squid, "Saki-ika" (dried, seasoned and shredded squid)	Mixed food
10355	Mollusks, processed squid, seasoned and smoked	Mixed food
10356	Mollusks, processed squid, "Kiriika-ameni" (dried shredded squid, simmered in glucose syrup and soy sauce)	Mixed food
10357	Mollusks, processed squid, "Ika-arare" (dried squid flakes, simmered in glucose syrup and soy sauce)	Mixed food
10358	Mollusks, processed squid, "Shiokara" (salted and fermented meat and liver)	Mixed food
10359	Mollusks, processed squid, canned with seasoning	Mixed food
10363	Crustacean, opossum shrimp*, "Tsukudani" (simmered whole in soy sauce and sugar) [*Syn. Mysids]	Mixed food
10364	Crustacean, opossum shrimp, "Shiokara" (salted and fermented) [*Syn. Mysids]	Mixed food
10366	Sea urchin, "Tsubu-uni" (salted whole gonads)	Mixed food
10367	Sea urchin, "Neri-uni" (salted whole gonad paste)	Mixed food
10370	Jellyfish, Salted, desalted	Mixed food
10373	Sea cucumber, "Konowata" (salted and fermented viscera)	Mixed food
10375	Sea squirt*, "Shiokara" (salted and fermented meat and viscera) [*Syn. Ascidian]	Mixed food
10376	Surimi products, "Kanifumi-kamaboko" (imitation crab meat made from surimi)	Mixed food
10377	Surimi products, "Kobumaki-kamaboko" (surimi rolled by kombu, steamed)	Mixed food
10378	Surimi products, "Sumaki-kamaboko" (steamed kamaboko covered with straw)	Mixed food
10379	Surimi products, "Mushi-kamaboko" (steamed kamaboko)	Mixed food
10380	Surimi products, "Yakinuki-kamaboko" (baked kamaboko )	Mixed food
10381	Surimi products, "Yaki-chikuwa" (baked tubular kamaboko)	Mixed food
10382	Surimi products, "Datemaki" (sweet rolled omelet made of egg and surimi)	Mixed food
10383	Surimi products, "Tsumire" (boiled red meat fish paste)	Mixed food
10384	Surimi products, "Naruto" (boiled stick kamaboko with cross section of red swirl)	Mixed food
10385	Surimi products, "Hanpen" (boiled fishcake made of surimi, yam paste and starch)	Mixed food
10386	Surimi products, "Satsuma-age" (fried surimi)	Mixed food
10387	Surimi products, fish ham	Mixed food
10388	Surimi products, fish sausage	Mixed food
10397	Fish, sardine, anchovy, canned products, in oil	Mixed food
10423	Surimi products, "Kuro-hanpen" (boiled fishcake made of surimi, yam paste and starch) †	Mixed food
10445	Fish, sardine, whitebait, boiled	Salted food
10446	Fish, skipjack tuna, processed products, "Hadaka-bushi" (boiled, smoke-dried and not fermented skipjack tuna fillet)	Mixed food
10447	Fish, salmon and trout, chum salmon, processed products, "Kezuri-bushi" (shaved "Sake-bushi"(boiled, smoke-dried and fermented chum salmon fillet)), uncooked †	Mixed food
10448	Fish, cod, Pacific cod, "Sakura denbu" (mashed and seasoned meat ) †	Mixed food
10449	Fish, Crucian carp, Sushi †	Mixed food
11104	Beef products, roast beef	Mixed food
11105	Beef products, corned beef, canned	Mixed food
11106	Beef products, canned with seasoning	Mixed food
11107	Beef products, beef jerky	Mixed food
11108	Beef products, smoked tongue	Mixed food
11174	Pork, ham, bone-in	Mixed food
11175	Pork, ham, boneless	Mixed food
11176	Pork, ham, loin	Mixed food
11177	Pork, ham, shoulder	Mixed food
11178	Pork, ham, pressed	Mixed food
11179	Mutton, ham, pressed, mixed with fish meat	Mixed food
11180	Pork, ham, chopped	Mixed food
11181	Pork, ham, uncooked ham, fresh	Mixed food
11182	Pork, ham, uncooked ham, ripened	Mixed food
11183	Pork, bacon	Mixed food
11184	Pork, bacon loin	Mixed food
11185	Pork, shoulder bacon	Mixed food
11186	Pork, sausage, Vienna	Mixed food
11187	Pork, sausage, semi-dry	Mixed food
11188	Pork, sausage, dry	Mixed food
11189	Pork, sausage, Frankfurter	Mixed food
11190	Pork, sausage, Bologna	Mixed food
11191	Pork, sausage, Lyoner	Mixed food
11192	Pork, sausage, liver	Mixed food
11193	Pork, sausage, mixed with fish meat	Mixed food
11194	Pork, sausage, fresh sausage	Mixed food
11195	Pork, roast pork	Mixed food
11196	Pork, liver paste	Mixed food
11197	Pork, smoked liver	Mixed food
11198	Pork, gelatin	Mixed food
11237	Chicken, canned products, roast meat with seasoning	Mixed food
11241	Rice hopper, Tsukudani (simmered whole without wings and legs in soy sauce and sugar)	Mixed food
11244	Wasp, broods, canned with seasoning	Mixed food
11292	Chicken, nuggets	Mixed food
11293	Chicken, "Tsukune" (Japanese chicken meatball)	Mixed food
12003	Eggs, Japanese quail, boiled, canned in brine	Mixed food
12007	Eggs, hen, boiled and canned in brine	Mixed food
12008	Eggs, hen, whole, sugared	Mixed food
12009	Eggs, hen, whole, dried	Dried food
12012	Eggs, hen, yolk, sugared	Mixed food
12013	Eggs, hen, yolk, dried	Dried food
12016	Eggs, hen, white, dried	Dried food
12017	Eggs, hen, Tamago-dofu (cold savory egg custard)	Mixed food
12018	Eggs, hen, Tamago-yaki (Rolled omelet), Atsuyaki-tamago (sweet rolled omelet with Katsuo-bushi and kombu dashi)	Mixed food
12019	Eggs, hen, Tamago-yaki (Rolled omelet), Dashimaki-tamago (rolled omelet with Katsuo-bushi and kombu dashi)	Mixed food
12020	Eggs, domesticated duck, century egg (Pidan)	Mixed food
13003	Liquid milk, whole milk	Mixed food
13004	Liquid milk, containing recombined milk, high fat	Mixed food
13005	Liquid milk, containing recombined milk, low fat	Mixed food
13006	Liquid milk, skimmed milk	Mixed food
13007	Milk beverages, coffee flavored	Mixed food
13008	Milk beverages, fruit flavored	Mixed food
13009	Milk powder, whole milk powder	Dried food
13010	Milk powder, skimmed milk powder	Dried food
13011	Milk powder, infant formula	Mixed food
13012	Evaporated whole milk	Mixed food
13013	Condensed whole milk, sweetened	Mixed food
13014	Cream, milk fat	Mixed food
13015	Cream substitute, milk and vegetable fats	Mixed food
13016	Cream substitute, vegetable fat	Mixed food
13017	Whipping cream, milk fat, with added sugar	Mixed food
13018	Whipping cream substitute, milk and vegetable fats, with added sugar	Mixed food
13019	Whipping cream substitute, vegetable fat, with added sugar	Mixed food
13020	Coffee whitener, liquid, milk fat	Mixed food
13021	Coffee whitener, liquid, milk and vegetable fats	Mixed food
13022	Coffee whitener, liquid, vegetable fat	Mixed food
13023	Coffee whitener, powder, milk fat	Mixed food
13024	Coffee whitener, powder, vegetable fat	Mixed food
13025	Yogurt, whole milk, unsweetened	Mixed food
13026	Yogurt, skimmed, sweetened	Mixed food
13027	Yogurt, liquid, sweetened	Mixed food
13028	Lactic acid bacteria beverages, not pasteurized after fermentation, milk solids-nonfat ≥ 3.0%	Mixed food
13029	Lactic acid bacteria beverages, pasteurized after fermentation, milk solids-nonfat ≥ 3.0%	Mixed food
13030	Lactic acid bacteria beverages, milk solids-nonfat < 3.0%	Mixed food
13031	Cheese, Edam	Mixed food
13032	Cheese, Emmental	Mixed food
13033	Cheese, cottage	Mixed food
13034	Cheese, Camembert	Mixed food
13035	Cheese, cream	Mixed food
13036	Cheese, Gouda	Mixed food
13037	Cheese, Cheddar	Mixed food
13038	Cheese, Parmesan	Mixed food
13039	Cheese, blue	Mixed food
13040	Cheeses, processed	Mixed food
13041	Cheeses, spreadable	Mixed food
13042	Ice cream, high fat (milk solids ≥ 15%, milk fat ≥12%)	Mixed food
13043	Ice cream, regular (milk solids ≥ 15%, milk fat =8%)	Mixed food
13044	Ice cream, ice milk (milk solids ≥ 10%, milk fat≥ 3%, including vegetable fat)	Mixed food
13045	Ice cream, lacto-ice, regular (milk solids ≥ 3%, main lipid : vegetable fat)	Mixed food
13046	Ice cream, lacto-ice, low fat (milk solids ≥ 3% main lipid : vegetable fat)	Mixed food
13047	Ice cream, soft-serve	Mixed food
13048	Casein	Mixed food
13049	Sherbet [*Syn. Sorbet]	Mixed food
13050	Cheese whey powder	Mixed food
13053	Yogurt, low fat, unsweetened	Mixed food
13054	Yogurt, fat free, unsweetened	Mixed food
13055	Cheese, Mascarpone	Mixed food
13056	Cheese, mozzarella	Mixed food
13057	Cheese, goat milk	Mixed food
13058	Cheese, Ricotta	Mixed food
13059	Liquid milk, liquid milk for infants †	Mixed food
14001	Olive oil	Mixed food
14002	Sesame oil	Mixed food
14003	Rice bran oil	Mixed food
14004	Safflower oil, high oleic	Mixed food
14005	Soybean oil	Mixed food
14006	Vegetable oil, blend	Mixed food
14007	Corn oil	Mixed food
14008	Rapeseed oil	Mixed food
14009	Palm oil	Mixed food
14010	Palm kernel oil	Mixed food
14011	Sunflower oil, high linoleic	Mixed food
14012	Cottonseed oil	Mixed food
14013	Coconut oil	Mixed food
14014	Peanut oil	Mixed food
14015	Beef tallow	Mixed food
14016	Lard	Mixed food
14017	Butter, salted butter	Mixed food
14018	Butter, unsalted butter	Mixed food
14019	Butter, cultured butter	Mixed food
14020	Margarine, soft type, home use	Mixed food
14021	Fat spread	Mixed food
14022	Shortening, home use	Mixed food
14023	Linseed oil [*Syn. Flaxseed oil]	Mixed food
14024	Perilla oil	Mixed food
14025	Safflower oil, high linoleic	Mixed food
14026	Sunflower oil, mid-oleic	Mixed food
14027	Sunflower oil, high oleic	Mixed food
14028	Grape seed oil	Mixed food
14029	Margarine, soft type, commercial use	Mixed food
14030	Shortening, commercial use for confectionery	Mixed food
14031	Shortening, commercial use for frying	Mixed food
14032	Cod oil †	Mixed food
14033	Margarine, home use, salt-free †	Mixed food
14034	Margarine, commercial use, salt-free †	Mixed food
15001	Traditional confectionery, "Amanatto, adzuki beans" (candied adzuki beans)	Mixed food
15002	Traditional confectionery, "Amanatto, kidney beans" (candied kidney beans)	Mixed food
15003	Traditional confectionery, "Amanatto, peas" (candied green peas)	Mixed food
15004	Traditional confectionery, "Aniri-nama-yatsuhashi" (Cinnamon-flavored sweet rice dough, steamed, with sweet adzuki bean paste filling)	Mixed food
15005	Traditional confectionery, "Imagawayaki" (Japanese waffle stuffed with sweet azdzuki bean paste)	Mixed food
15006	Traditional confectionery, "Uiro" (steamed sweet rice dough)	Mixed food
15007	Traditional confectionery, "Uguisu-mochi" (sweet rice cake, filled with sweet adzuki bean paste, coated by roasted green soy flour)	Mixed food
15008	Traditional confectionery, "Kashiwa-mochi" (Leaf-wrapped rice cake with sweet adzuki bean paste filling)	Mixed food
15009	Traditional confectionery, "Kasutera" (rectanglar sponge cake)	Mixed food
15010	Traditional confectionery, "Kanoko" (sweet adzuki bean jelly wrapped with sweet aduzki bean paste, sweet adzuki bean compote and agar)	Mixed food
15011	Traditional confectionery, "Karukan" (white steamed cake made from rice flour, grated yam and sugar)	Mixed food
15012	Traditional confectionery, "Kibi-dango" (sweet dumpling made from "Gyuhi"(kneaded glutinous rice flour with sugar, steamed)	Mixed food
15013	Traditional confectionery, "Gyuhi" (kneaded glutinous rice flour with sugar, steamed)	Mixed food
15014	Traditional confectionery, "Kirizansho" (Sweet rice cake flavored by Japanese pepper "Sansho")	Mixed food
15015	Traditional confectionery, "Kingyokuto" (Sweet agar jelly)	Mixed food
15016	Traditional confectionery, "Kintsuba" (sweet adzuki bean paste covered with dough, baked)	Mixed food
15017	Traditional confectionery, "Kusa-mochi" (green rice cake, stuffed with sweet adzuki bean paste, flavored by Japanese wormwood "Yomogi")	Mixed food
15018	Traditional confectionery, "Kushi-dango, An" (skewered rice dumplings, steamed, coated by sweet adzuki bean paste)	Mixed food
15019	Traditional confectionery, "Kushi-dango, soy sauce" (skewered rice dumplings, steamed, seasoned with sugar and soy sauce)	Mixed food
15020	Traditional confectionery, Moon cake (Yue bing) , stuffed with sweet adzuki bean paste	Mixed food
15021	Traditional confectionery, "Sakura-mochi, Kanto style" (pink small pancake roll with sweet adzuki bean paste filling, wrapped by a salted cherry leaf. Dough is made from wheat and rice flour.)	Mixed food
15022	Traditional confectionery, "Sakura-mochi, Kansai style" (pink rice cake stuffed with sweet adzuki bean paste, wrapped with a salted cherry leaf. Dough is made from glutinous rice flour.)	Mixed food
15023	Traditional confectionery, "Daifuku-mochi" (sweet rice cake stuffed with sweet adzuki bean paste)	Mixed food
15024	Traditional confectionery, "Taruto" (Swiss roll with sweet adzuki bean paste filling)	Mixed food
15025	Traditional confectionery, "Chimaki" (bamboo-leaf-wrapped sweet rice dough, steamed)	Mixed food
15026	Traditional confectionery, "Chatsu" (sweet adzuki bean paste covered with green tea flavored dough, baked)	Mixed food
15027	Traditional confectionery, "Dorayaki" (Japanese pancake sandwich with sweet adzuki bean paste filling)	Mixed food
15028	Traditional confectionery, "Nerikiri" ("Gyuhi " kneaded with colored bean paste, molded) (cf. 15013"Gyuhi")	Mixed food
15029	Traditional confectionery, "Kasutera-manju" (sponge cake stuffed with sweet adzuki bean paste)	Mixed food
15030	Traditional confectionery, "Kudzu-manju" (sweetened gelatin made from kudzu starch, stuffed with sweet adzuki bean paste)	Mixed food
15031	Traditional confectionery, "Kuri-manju" (baked sweet dough stuffed with sweet adzuki bean paste and candied chestnuts)	Mixed food
15032	Traditional confectionery, "To-manju" (baked sweet dough stuffed with sweet adzuki bean paste)	Mixed food
15033	Traditional confectionery, "Mushi-manju" (steamed sweet dough stuffed with sweet adzuki bean paste)	Mixed food
15034	Chinese style steamed bun, stuffed with sweet adzuki bean paste	Mixed food
15035	Chinese style steamed bun, stuffed with meat and vegetable	Mixed food
15036	Traditional confectionery, "Monaka" (glutinous rice wafers with sweet adzuki bean paste filling)	Mixed food
15037	Traditional confectionery, "Yubeshi" (steamed sweet dough made from rice flour, walnuts, soy sauce and citrus "Yuzu" juice)	Mixed food
15038	Traditional confectionery, "Neri-yokan" (hardened sweet adzuki bean agar bar)	Mixed food
15039	Traditional confectionery, "Mizu-yokan" (soft sweet adzuki bean jelly)	Mixed food
15040	Traditional confectionery, "Mushi-yokan" (steamed sweet adzuki bean paste bar)	Mixed food
15041	Traditional confectionery, "Amedama" (sugar candy)	Mixed food
15042	Traditional confectionery, "Imo-karinto" (deep fried sweet potato chips, coated with sugar syrup)	Mixed food
15043	Traditional confectionery, "Okoshi" (puffed sweet rice cake)	Mixed food
15044	Traditional confectionery, "Onoroke-mame" (roasted peanuts coated with rice dough, baked)	Mixed food
15045	Traditional confectionery, "Karinto, black" (crunchy deep fried wheat flour dough coated with brown sugar"	Mixed food
15046	Traditional confectionery, "Karinto, white" (crunchy deep fried wheat flour dough coated with white sugar)	Mixed food
15047	Traditional confectionery, "Gokabo" (roasted glutinous rice stick covered with roasted soy powder and sugar)	Mixed food
15048	Traditional confectionery, "Isobe-senbei" (soft wheat flour cracker using soda water of Isobe hot spring)	Mixed food
15049	Traditional confectionery, "Kawara senbei" (hard wheat flour cracker shaped like a Japanese traditional roof tile)	Mixed food
15050	Traditional confectionery, "Maki-senbei" (light wheat cracker roll with sugar confectionary filling)	Mixed food
15051	Traditional confectionery, "Nanbu-Senbei, Sesame" (round wheat flour cracker, with sesame seeds)	Mixed food
15052	Traditional confectionery, "Nanbu-Senbei, Peanut" (round wheat flour cracker, with peanuts)	Mixed food
15053	Traditional confectionery, "Shiogama" (molded confectionary made from sugar, glutinous rice flour and perilla leaf powder)	Mixed food
15054	Biscuits, Chinese cookies containing lard	Mixed food
15055	Traditional confectionery, "Hina-arare, Kanto style"(roasted and sugared rice dough with candied adzuki beans and roasted soybeans for Doll's festival)	Mixed food
15056	Traditional confectionery, "Hina-arare, Kansai style"(roasted rice dough for Doll's festival)	Mixed food
15057	Traditional confectionery, "Age-senbei" (fried and salted rice cracker)	Mixed food
15058	Traditional confectionery, "Amakara-senbei" (rice cracker coated with soy sauce and grain sugar)	Mixed food
15059	Traditional confectionery, "Arare" (glutinous rice cracker)	Mixed food
15060	Traditional confectionery, "Shoyu-senbei" (soy sauce flavored rice cracker)	Mixed food
15061	Traditional confectionery, "Boro, small" (Small balls of baked starch dough)	Mixed food
15062	Traditional confectionery, "Soba-boro" (Baked sweet dough made from buckwheat and wheat flour)	Mixed food
15063	Traditional confectionery, "Matsukaze" (Baked sweet dough, topped with poppy seeds)	Mixed food
15064	Traditional confectionery, "Mishima-mame" (Sugar-coated roasted soybeans)	Mixed food
15065	Traditional confectionery, "Yatsuhashi" (Cinnamon-flavored sweet rice dough, baked	Mixed food
15066	Traditional confectionery, "Rakugan, regular" (molded dry confectionary made from fine roasted glutinous rice flour and sugar)	Mixed food
15067	Traditional confectionery, "Mugi-rakugan" (molded dry confectionary made from roasted barley flour and sugar)	Mixed food
15068	Traditional confectionery, "Morokoshi-rakugan" (molded dry confectionary made from powdered adzuki bean paste and sugar)	Mixed food
15069	Bun with filling, baked bun with sweet adzuki bean paste filling regular type	Mixed food
15070	Bun with filling, baked bun with custard cream filling regular type	Mixed food
15071	Bun with filling, baked bun with strawberry jam filling	Mixed food
15072	Bun with filling, "Korone" (horn-shaped bread), with chocolate cream filling	Mixed food
15073	Cake and pastry, custard cream puff	Mixed food
15074	Cake and pastry, sponge cake	Mixed food
15075	Cake and pastry, cream cake without fruits	Mixed food
15076	Cake and pastry, Danish pastry	Mixed food
15077	Cake and pastry, doughnuts, yeast-leavened	Mixed food
15078	Cake and pastry, doughnuts, cake-type	Mixed food
15079	Cake and pastry, pie pastry	Mixed food
15080	Cake and pastry, apple pie	Mixed food
15081	Cake and pastry, meat pie	Mixed food
15082	Cake and pastry, butter cake	Mixed food
15083	Cake and pastry, thick pancake	Mixed food
15084	Cake and pastry, waffles, with custard cream filling	Mixed food
15085	Cake and pastry, waffles, with strawberry jam filling	Mixed food
15086	Pudding and chilled dessert, caramel custard	Mixed food
15087	Pudding and chilled dessert, orange jelly	Mixed food
15088	Pudding and chilled dessert, coffee jelly	Mixed food
15089	Pudding and chilled dessert, milk jelly	Mixed food
15090	Pudding and chilled dessert, wine flavored jelly	Mixed food
15091	Pudding and chilled dessert, Bavarian cream	Mixed food
15092	Biscuits, wafers	Mixed food
15093	Biscuits, crackers, oil-sprayed	Mixed food
15094	Biscuits, crackers, soda	Mixed food
15095	Biscuits, Sablé shortbread	Mixed food
15096	Biscuits, puff pastry biscuits	Mixed food
15097	Biscuits, hard biscuits	Mixed food
15098	Biscuits, soft biscuits	Mixed food
15099	Biscuits, hard pretzel	Mixed food
15100	Biscuits, biscuits with jam topping	Mixed food
15101	Snacks, wheat flour snack, extruded	Mixed food
15102	Snacks, corn snack, extruded	Mixed food
15103	Snacks, potato chips, regular	Mixed food
15104	Snacks, potato chips, fabricated	Mixed food
15105	Candy, caramel soft candy	Mixed food
15106	Candy, compressed tablet candy	Mixed food
15107	Candy, jelly candy	Mixed food
15108	Candy, jelly beans	Mixed food
15109	Candy, color changing candy	Mixed food
15110	Candy, sugar candy	Mixed food
15111	Candy, butterscotch hard candy	Mixed food
15112	Candy, brittles	Mixed food
15113	Candy, marshmallows	Mixed food
15114	Chocolate, chocolate-covered biscuit	Mixed food
15115	Chocolate, white chocolate	Mixed food
15116	Chocolate, milk chocolate	Mixed food
15117	Candied fruits, Marron glacé (candied chestnuts)	Mixed food
15118	Chewing gum, stick	Mixed food
15119	Chewing gum, sugar-coated	Mixed food
15120	Chewing gum, bubble gum	Mixed food
15121	Traditional confectionery, "Kudzu-mochi" (sweetened gel made from kudzu starch, with roasted soybean flour and brown sugar syrup)	Mixed food
15122	Traditional confectionery, "Kudzu-mochi" (gel made from wheat starch, with roasted soybean flour and brown sugar syrup)	Mixed food
15123	"Gohei-mochi" (rice cake, grilled with soy sauce, miso, sugar and sesame paste)	Mixed food
15124	Traditional confectionery, "Sasa-dango" (sweet rice cake stuffed with sweet adzuki bean paste, wrapped in sasa-bamboo leaves)	Mixed food
15125	Bun with filling, fried bun	Mixed food
15126	Bun with filling, baked bun with sweet adzuki bean paste filling thin dough type	Mixed food
15127	Bun with filling, fried bun with curry filling	Mixed food
15128	Bun with filling, fried bun with curry filling, fried bun only	Mixed food
15129	Bun with filling, fried bun with curry filling, curry filling only	Mixed food
15130	Bun with filling, baked bun with custard cream filling thin dough type	Mixed food
15131	Bun with filling, baked bun with chocolate cream filling thin dough type	Mixed food
15132	Bun with filling, "Melon-pan" (sweet bun covered in a thin layer of crisp cookie dough)	Mixed food
15133	Cake and pastry, tart	Mixed food
15134	Cake and pastry, cheesecake, baked	Mixed food
15135	Cake and pastry, cheesecake, unbaked	Mixed food
15136	Pudding and chilled dessert, Milk pudding	Mixed food
15137	Chocolate, chocolate with almonds	Mixed food
15138	Pastry cream	Mixed food
15139	Sweet adzuki bean soup made from strained bean paste	Mixed food
15140	Sweet adzuki bean soup made from mushed bean paste	Mixed food
15141	Biscuits,wafers with cream	Mixed food
15142	Dessert confectionery, Konjac jelly †	Mixed food
15143	Soybeans, immature seeds, "Zunda-an" (bean paste), sweetened mashed green soybeans †	Mixed food
15144	Traditional confectionery, "Zunda-mochi" (sweet rice cake covered in sweetened mashed green soybeans) †	Mixed food
15145	Traditional confectionery, "Imagawayaki" (Japanese waffle stuffed with sweet azdzuki bean paste (Tsubushi An) filling) †	Mixed food
15146	Traditional confectionery, "Imagawayaki" (Japanese waffle stuffed with custard cream filling) †	Mixed food
15147	Traditional confectionery, "Kuro-Uiro" (steamed sweet rice dough) †	Mixed food
15148	Traditional confectionery, "Uguisu-mochi" (sweet rice cake, filled with sweet adzuki bean paste (Tsubushi An) filling, coated by roasted green soy flour) †	Mixed food
15149	Traditional confectionery, "Kashiwa-mochi" (Leaf-wrapped rice cake with sweet adzuki bean paste (Tsubushi An) filling) †	Mixed food
15150	Traditional confectionery, "Kusa-mochi" (green rice cake, with sweet adzuki bean paste (Tsubushi An) filling, flavored by Japanese wormwood "Yomogi") †	Mixed food
15151	Traditional confectionery, "Kushi-dango, An" (skewered rice dumplings, steamed, with sweet adzuki bean paste (Tsubushi An) filling) †	Mixed food
15152	Traditional confectionery, "Sakura-mochi, Kanto style" (pink small pancake roll with sweet adzuki bean paste (Tsubushi An) filling, wrapped by a salted cherry leaf. Dough is made from wheat and rice flour.) †	Mixed food
15153	Traditional confectionery, "Sakura-mochi, Kansai style" (pink small pancake roll with sweet adzuki bean paste (Tsubushi An) filling, wrapped by a salted cherry leaf. Dough is made from wheat and rice flour.) †	Mixed food
15154	Traditional confectionery, "Sasa-dango" (sweet rice cake stuffed with sweet adzuki bean paste (Tsubushi An) filling, wrapped in sasa-bamboo leaves) †	Mixed food
15155	Traditional confectionery, "Daifuku-mochi" (sweet rice cake stuffed with sweet adzuki bean paste (Tsubushi An) filling) †	Mixed food
15156	Traditional confectionery, "Dorayaki" (Japanese pancake sandwich with sweet adzuki bean paste (Koshi An) filling) †	Mixed food
15157	Traditional confectionery, "Aniri-nama-yatsuhashi" (Cinnamon-flavored sweet rice dough, steamed, with sweet adzuki bean paste (Koshi An) filling) †	Mixed food
15158	Traditional confectionery, "Aniri-nama-yatsuhashi" (Cinnamon-flavored sweet rice dough, steamed, with sweet adzuki bean paste (Tsubushi An) filling) †	Mixed food
15159	Traditional confectionery, "Kasutera-manju" (sponge cake stuffed with sweet adzuki bean paste (Tsubushi An) filling) †	Mixed food
15160	Traditional confectionery, "Karukan-manju" (sweetened gelatin made from kudzu starch, stuffed with sweet adzuki bean paste (Koshi An) filling) †	Mixed food
15161	Traditional confectionery, "Karukan-manju" (sweetened gelatin made from kudzu starch, stuffed with sweet adzuki bean paste (Tsubushi An) filling) †	Mixed food
15162	Traditional confectionery, "Kudzu-manju" (sweetened gelatin made from kudzu starch, stuffed with sweet adzuki bean paste (Tsubushi An) filling) †	Mixed food
15163	Traditional confectionery, "Kuri-manju" (baked sweet dough stuffed with sweet adzuki bean paste (Tsubushi An) filling and candied chestnuts) †	Mixed food
15164	Traditional confectionery, "To-manju" (baked sweet dough stuffed with sweet adzuki bean paste (Tsubushi An) filling) †	Mixed food
15165	Traditional confectionery, "Mushi-manju" (steamed sweet dough stuffed with sweet adzuki bean paste (Tsubushi An) filling) †	Mixed food
15166	Chinese style steamed bun, stuffed with sweet adzuki bean paste (Tsubushi An) filling †	Mixed food
15167	Traditional confectionery, "Monaka" (glutinous rice wafers with sweet adzuki bean paste (Tsubushi An) filling) †	Mixed food
15168	Bun with filling, baked bun with sweet adzuki bean paste (Tsubushi An) filling, regular type †	Mixed food
15169	Bun with filling, baked bun with sweet adzuki bean paste (Tsubushi An) filling, thin dough type †	Mixed food
15170	Cake and pastry, cream cake with strawberry †	Mixed food
15171	Cake and pastry, danish pastry with filling, danish type, wigh sweet adzuki bean paste (Koshi An) filling †	Mixed food
15172	Cake and pastry, danish pastry with filling, danish type, wigh sweet adzuki bean paste (Tsubushi An) filling †	Mixed food
15173	Cake and pastry, danish pastry with filling, danish type, with custard cream filling †	Mixed food
15174	Cake and pastry, doughnuts with filling, yeast-leavened, wigh sweet adzuki bean paste (Koshi An) filling †	Mixed food
15175	Cake and pastry, doughnuts with filling, yeast-leavened, wigh sweet adzuki bean paste (Tsubushi An) filling †	Mixed food
15176	Cake and pastry, doughnuts with filling, yeast-leavened, with custard cream filling †	Mixed food
15177	Cake and pastry, doughnuts with filling, cake-type, wigh sweet adzuki bean paste (Koshi An) filling †	Mixed food
15178	Cake and pastry, doughnuts with filling, cake-type, wigh sweet adzuki bean paste (Tsubushi An) filling †	Mixed food
15179	Cake and pastry, doughnuts with filling, cake-type, with custard cream filling †	Mixed food
15180	Chocolate cream †	Mixed food
15181	Bun without filling †	Mixed food
15182	Cake and pastry, Danish pastry Plain, American Type †	Mixed food
15183	Cake and pastry, Danish pastry with filling, American Type, with Koshi An (Koshi red bean paste) filling †	Mixed food
15184	Cake and pastry, Danish pastry with filling, American Type, with Koshi An (Tsubushi red bean paste) filling †	Mixed food
15185	Cake and pastry, Danish pastry with filling, American Type, with custard cream filling †	Mixed food
16001	Fermented alcoholic beverage, "Sake", regular	Fermented food
16002	Fermented alcoholic beverage, "Sake", "Junmai" (made with only rice, water and koji)	Fermented food
16003	Fermented alcoholic beverage, "Sake", "Honjozo" (made with rice, water, koji and distilled alcohol. The rice used must be polished to at least 70%)	Fermented food
16004	Fermented alcoholic beverage, "Sake", "Ginjo" (brewed with labor-intensive steps, using highly polished rice)	Fermented food
16005	Fermented alcoholic beverage, "Sake", "Junmai-ginjo" (made with only rice, water and koji, brewed with labor-intensive steps, using highly polished rice)	Fermented food
16006	Fermented alcoholic beverage, beer, pale	Fermented food
16007	Fermented alcoholic beverage, beer, black	Fermented food
16008	Fermented alcoholic beverage, beer, stout	Fermented food
16009	Fermented alcoholic beverage, "Happoshu" (beer-like beverage with less than 67% malt content)	Fermented food
16010	Fermented alcoholic beverage, wine, white	Fermented food
16011	Fermented alcoholic beverage, wine, red	Fermented food
16012	Fermented alcoholic beverage, wine, rose	Fermented food
16013	Fermented alcoholic beverage, Shaoxing wine	Fermented food
16014	Distilled alcoholic beverage, "Shochu", distilled through a continuous still	Fermented food
16015	Distilled alcoholic beverage, "Shochu", distilled through a pot still	Fermented food
16016	Distilled alcoholic beverage, whisky	Fermented food
16017	Distilled alcoholic beverage, brandy	Fermented food
16018	Distilled alcoholic beverage, vodka	Fermented food
16019	Distilled alcoholic beverage, gin	Fermented food
16020	Distilled alcoholic beverage, rum	Fermented food
16021	Distilled alcoholic beverage, Maotai	Fermented food
16022	Compound alcoholic beverage, "Umeshu" (plum liquor made from Japanese apricots)	Fermented food
16023	Compound alcoholic beverage, synthetic "Sake"	Fermented food
16024	Compound alcoholic beverage, "Shiro-zake" (white Sake-like liquor made from steamed rice, rice koji and "Shochu")	Fermented food
16025	Compound alcoholic beverage, "Mirin" (sweet liquor made from rice, rice koji and Shochu or distilled alcohol), regular	Fermented food
16026	Compound alcoholic beverage, "Honnaoshi" (sweet liquor made of "Shochu" and "Mirin")	Fermented food
16027	Compound alcoholic beverage, medicinal liqueur	Fermented food
16028	Compound alcoholic beverage, curacao	Fermented food
16029	Compound alcoholic beverage, fortified wine, sweet type	Fermented food
16030	Compound alcoholic beverage, peppermint liqueur	Fermented food
16031	Compound alcoholic beverage, vermouth, sweet type	Fermented food
16032	Compound alcoholic beverage, vermouth, dry type	Fermented food
16033	Green tea, "Gyokuro" (high grade tea made from shade-grown leaves), tea	Mixed food
16035	Green tea, "Maccha" (finely ground tea)	Mixed food
16036	Green tea, "Sencha" (common grade tea ), tea	Mixed food
16043	Fermented tea, black tea, tea	Mixed food
16046	Coffee, instant coffee, granules	Mixed food
16047	Coffee, ready-to-drink coffee with milk and sugar, canned	Mixed food
16048	Cocoa, pure powder	Mixed food
16049	Cocoa, chocolate milk powder	Mixed food
16050	"Ama-zake" (sweet beverage made from rice koji)	Mixed food
16051	"Kobu-cha" (kombu powder for drink)	Mixed food
16052	Carbonated beverage, fruit flavored and colored drink	Mixed food
16053	Carbonated beverage, cola	Mixed food
16054	Carbonated beverage, clear soda	Mixed food
16055	"Mugi-cha" (roasted barley tea), infusion	Mixed food
16056	Kale juice, powder	Mixed food
16057	Sports drink	Mixed food
16058	Carbonated beverage, beer-flavored drink, alcohol free	Mixed food
16059	Compound alcoholic beverage, Canned chuhai, lemmon flavour †	Fermented food
16060	Distilled alcoholic beverage, "Awamori", distilled through a pot still †	Fermented food
16061	Crested latesummer mint infusion †	Mixed food
17001	Japanese Worcester sauce, common type	Mixed food
17002	Japanese Worcester sauce, semi-thick type	Mixed food
17003	Japanese Worcester sauce, thick type	Mixed food
17004	Hot seasoning, Doubanjiang	Mixed food
17005	Hot seasoning, hot pepper sauce	Mixed food
17006	Hot seasoning, Chinese chili oil	Mixed food
17007	Soy sauce, "Koikuchi-shoyu" (common soy sauce)	Mixed food
17008	Soy sauce, "Usukuchi-shoyu" (light color soy sauce)	Mixed food
17009	Soy sauce, "Tamari-shoyu" (full-bodied soy sauce)	Mixed food
17010	Soy sauce, "Saishikomi-shoyu" (refermented soy sauce)	Mixed food
17011	Soy sauce, "Shiro-shoyu" (extra light color soy sauce)	Mixed food
17015	Vinegar, grain vinegar	Fermented food
17016	Vinegar, rice vinegar	Fermented food
17017	Vinegar, fruit vinegar, wine vinegar	Fermented food
17018	Vinegar, fruit vinegar, cider vinegar	Fermented food
17019	Soup stock, "Katsuo-bushi dashi" (stock of "Katsuo-bushi") (cf. 10091"Katsuo-bushi")	Mixed food
17020	Soup stock, "kombu dashi" (stock of dried kombu )	Mixed food
17021	Soup stock, "Katsuo-bushi and kombu dashi" (stock of "Katsuo-bushi" and dried kombu) (cf. 10091"Katsuo-bushi")	Mixed food
17022	Soup stock, "Shiitake dashi" (stock of dried Shiitake mushroom)	Mixed food
17023	Soup stock, "Niboshi dashi" (stock of small dried sardine)	Mixed food
17024	Soup stock, chicken bone stock	Mixed food
17025	Soup stock, chicken, pork and vegetable stock	Mixed food
17026	Soup stock, beef and vegetable stock	Mixed food
17027	Stock cubes, meat and vegetable	Mixed food
17028	Stock powder, "Katsuo-bushi" (cf. 10091"Katsuo-bushi")	Mixed food
17029	Japanese noodle soup, non-concentrated (soy sauce base)	Mixed food
17030	Japanese noodle soup, triple-concentrated (soy sauce base)	Mixed food
17031	Seasoning sauce, oyster sauce	Mixed food
17032	Seasoning sauce, Mapo tofu sauce	Mixed food
17033	Seasoning sauce, meat sauce	Mixed food
17034	Tomato products, puree	Mixed food
17035	Tomato products, paste	Mixed food
17036	Tomato products, ketchup	Mixed food
17037	Tomato products, tomato sauce	Mixed food
17038	Tomato products, chili sauce	Mixed food
17039	Dressing, soy sauce based, fat-free	Mixed food
17040	Dressing, French dressing	Mixed food
17041	Dressing, thousand island dressing	Mixed food
17042	Dressing, mayonnaise, whole egg type	Mixed food
17043	Dressing, mayonnaise, egg yolk type	Mixed food
17044	Miso, rice-koji miso, sweet type	Mixed food
17045	Miso, rice-koji miso, light yellow type	Mixed food
17046	Miso, rice-koji miso, red type	Mixed food
17047	Miso, barley-koji miso	Mixed food
17048	Miso, soybean-koji miso	Mixed food
17049	Miso, instant miso soup, powdered type	Mixed food
17050	Miso, instant miso soup, Paste type	Mixed food
17051	Roux, Japanese curry roux, instant	Mixed food
17052	Roux, hash and rice roux, instant	Mixed food
17053	"Sakekasu" (sake lees)	Mixed food
17054	Mirin-like sweet cooking seasoning	Mixed food
17055	Spices, allspice, ground	Mixed food
17056	Spices, onion powder	Mixed food
17057	Spices, mustard, powder	Mixed food
17058	Spices, mustard, paste	Mixed food
17059	Spices, mustard, yellow mustard	Mixed food
17060	Spices, mustard, whole grain mustard	Mixed food
17061	Spices, curry powder	Mixed food
17062	Spices, clove, ground	Mixed food
17063	Spices, pepper, black, ground	Mixed food
17064	Spices, pepper, white, ground	Mixed food
17065	Spices, pepper, black and white pepper mix, ground	Mixed food
17066	Spices, "Sansho" (Japanese pepper), ground	Mixed food
17067	Spices, cinnamon, ground	Mixed food
17068	Spices, ginger, dried, ground	Mixed food
17069	Spices, ginger, paste	Mixed food
17070	Spice, sage, dried, ground	Mixed food
17071	Spice, thyme, dried, ground	Mixed food
17072	Spice, chili powder	Mixed food
17073	Spice, red hot pepper, ground	Mixed food
17074	Spice, nutmeg, ground	Mixed food
17075	Spice, garlic, powder, without salt	Mixed food
17076	Spice, garlic, paste	Mixed food
17077	Spice, basil, dried, ground	Mixed food
17078	Spices, parsley, dried	Mixed food
17079	Spices, paprika	Mixed food
17080	Spices, "Wasabi", powder, mixed with mustard powder	Mixed food
17081	Spices, "Wasabi", paste	Mixed food
17082	Yeast, baker's yeast, compressed	Mixed food
17083	Yeast, baker's yeast, dried	Mixed food
17084	Baking powder	Mixed food
17085	Japanese Worcester sauce, sweet thick type for "Okonomiyaki" ( Japanese-style savory pancake with various ingredients)	Mixed food
17086	Soy sauce, salt reduced	Mixed food
17087	Soy sauce, pre-seasoned with soup stock	Mixed food
17088	Soy sauce, soy glazed	Mixed food
17090	Vinegar, black rice vinegar	Fermented food
17091	Vinegar, fruit vinegar, Balsamic vinegar	Fermented food
17092	Stock powder, for "Oden" (Japanese winter hodgepodge)	Mixed food
17093	Stock powder, chicken, pork and vegetable	Mixed food
17094	Seasoning sauce, sweet vinegar	Mixed food
17095	Seasoning sauce, sauce for "Ebichiri" (shrimp with chili sauce)	Mixed food
17096	Seasoning sauce, "Kimizu" (seasoning containing vinegar and egg yolk)	Mixed food
17097	Seasoning sauce, "Gomasu" (vinegar mixture containing sesami, soy sauce and sugar)	Mixed food
17098	Seasoning sauce, sesame sauce	Mixed food
17099	Seasoning sauce, "Sanbaizu" (vinegar mixture containing sesami, soy sauce and mirin)	Mixed food
17100	Seasoning sauce "Nihaizu" (vinegar mixture containing soy sauce)	Mixed food
17101	Seasoning sauce, sweetened vinegar for "Inarizushi"(fried tofu pouch filled with sushi rice)	Mixed food
17102	Seasoning sauce, sweetened vinegar for "Nigirizushi" (hand-pressed sushi)	Mixed food
17103	Seasoning sauce, sweetened vinegar for "Makizushi" (rolled sushi) and "Hakozushi"(Pressed sushi)	Mixed food
17104	Seasoning sauce, Chinese style vinegar	Mixed food
17105	Seasoning sauce, demi-glace sauce	Mixed food
17106	Seasoning sauce, Tian Mian Jiang (sweet soybean paste)	Mixed food
17107	Seasoning sauce, Nam pla (fish sauce)	Mixed food
17108	Seasoning sauce, for "Hiyashi-chuka" (ramen noodles in a cold sweet soy sauce broth topped with meat and vegetables)	Mixed food
17109	Seasoning sauce, white sauce	Mixed food
17110	Seasoning sauce, ponzu vinegar with soy sauce	Mixed food
17111	Seasoning sauce, marinade	Mixed food
17112	Seasoning sauce, for "Yakitori" (grilled chicken skewers )	Mixed food
17113	Seasoning sauce, barbecue sauce, soy sauce based	Mixed food
17114	Seasoning sauce, for "Mitarashi" (skewed rice dumplings in a sweet soy glaze)	Mixed food
17115	Seasoning sauce, "Yuzu kosho" (spicy paste made from chili, yuzu zest and salt)	Mixed food
17116	Dressing, soy sauce based, with oil	Mixed food
17117	Dressing, sesame dressing	Mixed food
17118	Dressing, mayonnaise, low calorie type	Mixed food
17119	Miso, salt reduced	Mixed food
17120	Miso, pre-seasoned with soup stock	Mixed food
17121	Miso, "Karashi-sumiso" (miso sauce containing mustard, vinegar and sugar)	Mixed food
17122	Miso, "Goma-miso" (miso sauce containing sesami)	Mixed food
17123	Miso, "Su-miso" (miso sauce containing vinegar and mustard)	Mixed food
17124	Miso, "Neri-miso" (miso sauce containing egg and mairin)	Mixed food
17125	Seasoning mix for "Ochazuke" (bowl of rice soaked in dashi broth)	Mixed food
17126	Instant soup mix, "Sumashi-jiru" (Japanese traditional clear-soup)	Mixed food
17127	"Furikake" (Seasoning mix for rice, containing dried seaweed and egg)	Mixed food
17128	Spice, garlic, powder, with salt	Mixed food
17130	Soup stock, "Ago-bushi dashi" (stock of dried japanese flyinJapanese flyingfish ) †	Mixed food
17131	Soup stock, "Katsuo-bushi dashi" (stock of "Hon-kare-bushi") †	Mixed food
17132	Soup stock, "Kombu-ni-dashi" (stock of dried kombu taken with boiling water) †	Mixed food
17133	Fish sauce, "Ikanago-shoyu" (Fish sauce made from japanese sand lance) †	Mixed food
17134	Fish sauce, "Ishiru" (Fish sauce) †	Mixed food
17135	Fish sauce, "Shottsuru" (Fish sauce) †	Mixed food
17136	Mixed seasoning, "Kimchi no Moto" (made from red pepper, salt, garlic, ginger, and fruits (such as apples)) †	Mixed food
17137	Seasoning sauce, ponzu vinegar with soy sauce (commercially available) †	Mixed food
17138	Seasonings, cooking sake(ryorishu) †	Mixed food
17139	Soy sauce, "Teien-Usukuchi-shoyu" (less sodium light color soy sauce) †	Mixed food
17140	Nabe stock, non-concentrated (soy sauce base) †	Mixed food
17141	Japanese noodle soup, double-concentrated (soy sauce base) †	Mixed food
17142	Ramen soup, concentrated (soy sauce base) †	Mixed food
17143	Ramen soup, concentrated (miso base) †	Mixed food
17144	Seasoning sauce, for "Yaki-soba" Powder Sauce †	Mixed food
17145	Miso, pre-seasoned with soup stock and salt reduced †	Mixed food
17146	Low-sodium type salt, seasoning included †	Mixed food
17148	Soup stock, "Katsuo-bushi and kombu dashi" (stock of "Hon-kare-bushi" and dried kombu) †	Mixed food
17149	Dressing, French dressing, emulsified liquid †	Mixed food
†Food items without official English name as of November 30th, 2022. These food items were added in the Seventh Revised Edition STFCJ as Revision 1-3 and the Eighth Revised Edition STFCJ.

## Sheet: Table S3
Table S3. Composition of Japanese “udon” noodles (thick wheat noodles) and content information in STFCJ.
Composition name	Carbohydrate (g)	Salt (g)
Udon	56.8	2.5
Flour	75.1	0
Salt	0	99.5

## Sheet: Table S4
Table S4. List of Japanese composite food items in STFCJ whose RF values could not be calculated.
Food item no.	Food name	Reason
1122	Buckwheat flour, straight	Ingredients unknown
1123	Buckwheat flour, inner layer	Ingredients unknown
1124	Buckwheat flour, middle layer	Ingredients unknown
1125	Buckwheat flour, outer layer	Ingredients unknown
2028	Starch, cassava starch	Ingredients unknown
2029	Starch, kudzu starch	Ingredients unknown
2032	Starch, sago starch	Ingredients unknown
2036	Starch products, "kuzukiri" (kudzu starch noodles), dried, uncooked	Ingredients unknown
2038	Starch products, tapioca pearls, dried, uncooked	Ingredients unknown
2070	Starch, Cardiocrinum cordatum var. glehnii starch †	Ingredients unknown
3001	Sugars, brown sugar lump	Ingredients unknown
3002	Sugars, "wasanbonto" (traditional non-centrifugal soft white cane sugar)	Ingredients unknown
3003	Sugars, soft sugars, white	Ingredients unknown
3004	Sugars, soft sugars, yellow	Ingredients unknown
3005	Sugars, hard sugars, granulated	Ingredients unknown
3006	Sugars, hard sugars, coarse crystal, white	Ingredients unknown
3007	Sugars, hard sugars, coarse crystal, yellow	Ingredients unknown
3008	Sugars, reprocessed sugars, cubes	Ingredients unknown
3009	Sugars, reprocessed sugars, "korizato" (crystal candy sugar)	Ingredients unknown
3010	Sugars, reprocessed sugars, candy sugar for coffee	Ingredients unknown
3011	Sugars, reprocessed, powdered	Ingredients unknown
3012	Sugars, liquid sugars, sucrose	Ingredients unknown
3013	Sugars, liquid sugars, inverted	Ingredients unknown
3014	Sugars, candy sugar molasses	Ingredients unknown
3015	Starch sweeteners, dried glucose syrup	Ingredients unknown
3017	Starch sweeteners, glucose*, total sugar type, powdered [*Syn. dextrose]	Ingredients unknown
3018	Starch sweeteners, glucose*, monohydrate [*Syn. dextrose]	Ingredients unknown
3019	Starch sweeteners, glucose*, anhydrous [*Syn. dextrose]	Ingredients unknown
3020	Starch sweeteners, fructose	Ingredients unknown
3024	Starch sweeteners, glucose syrup, enzyme-converted	Ingredients unknown
3025	Starch sweeteners, glucose syrup, acid-converted	Ingredients unknown
3026	Starch sweeteners, glucose fructose syrup	Ingredients unknown
3027	Starch sweeteners, fructose glucose syrup	Ingredients unknown
3028	Starch sweeteners, high fructose syrup	Ingredients unknown
3030	Sugars, sugar beet †	Ingredients unknown
3031	Starch sweeteners, reduced maltose †	Ingredients unknown
3032	Starch sweeteners, reduced glucose syrup †	Ingredients unknown
5003	Hemp seeds, dried	Ingredients unknown
5004	Perilla, "Egoma", seeds, dried	Ingredients unknown
5005	Cashew nuts, oil-roasted and salted	Ingredients unknown
5006	Pumpkin seeds, roasted and salted	Ingredients unknown
5007	Japanese torreya seeds, roasted	Ingredients unknown
5013	Chestnuts, Chinese chestnuts, roasted	Ingredients unknown
5014	Walnuts, roasted	Ingredients unknown
5015	Poppy seeds, dried	Ingredients unknown
5016	Coconut, powder	Ingredients unknown
5017	Sesame seeds, whole, dried	Ingredients unknown
5021	Watermelon seeds, roasted and salted	Ingredients unknown
5026	Pistachio nuts, roasted and salted	Ingredients unknown
5027	Sunflower seeds, oil-roasted and salted	Ingredients unknown
5028	Brazil nuts, oil-roasted and salted	Ingredients unknown
5029	Hazel nuts*, skinned, oil-roasted and salted [*Syn. European filberts]	Ingredients unknown
5030	Pecan nuts, oil-roasted and salted	Ingredients unknown
5031	Macadamia nuts, roasted and salted	Ingredients unknown
6056	Gourd, "Kanpyo" (dried gourd strips), raw	Ingredients unknown
6186	Tomatoes, canned products, tomato-based vegetable juice, with salt	Ingredients unknown
6236	Heading Chinese cabbage, head, pickles, kimchi	Too many ingredients
6326	Bracken fern, fiddleheads, dried, raw	Ingredients unknown
6341	Tomatoes, canned products, tomato-based vegetable juice, without salt	Ingredients unknown
7037	Olives, in brine, green	Ingredients unknown
7095	Jujube, dried	Ingredients unknown
7096	Dates, dried	Ingredients unknown
7106	Passion fruit, juice, fresh	Ingredients unknown
7157	Coconut, coconut water	Ingredients unknown
7158	Coconut, coconut milk	Ingredients unknown
7170	Coconut, nata de coco in syrup	Complicated processing
8006	Mushrooms, tree ears, Jew's ear, dried, raw	Ingredients unknown
8008	Mushrooms, tree ears, white jelly fungus, dried, raw	Ingredients unknown
9001	Algae, Sea lettuce, dried	Ingredients unknown
9002	Algae, green laver, dried	Ingredients unknown
9006	Algae, "Arame", steamed and dried	Ingredients unknown
9007	Algae, "Iwa-nori", dried	Ingredients unknown
9008	Algae, "Ego-nori", dried	Ingredients unknown
9010	Algae, "Ogo-nori", salted products, desalted	Ingredients unknown
9011	Algae, "Kawa-nori", dried	Ingredients unknown
9013	Algae, kombu, "Enaga-oni-kombu", dried	Ingredients unknown
9014	Algae, kombu, "Gagome-kombu", dried	Ingredients unknown
9015	Algae, kombu, "Naga-kombu", dried	Ingredients unknown
9016	Algae, kombu, "Hosome-kombu", dried	Ingredients unknown
9017	Algae, kombu, "Ma-kombu", dried	Ingredients unknown
9018	Algae, kombu, "Mitsuishi-kombu", dried	Ingredients unknown
9019	Algae, kombu, "Rishiri-kombu", dried	Ingredients unknown
9024	Algae, "Suizenji-nori", dried, soaked in water	Ingredients unknown
9025	Algae, "Tengusa", dried	Ingredients unknown
9029	Algae, "Tosaka-nori", red, salted products, desalted	Ingredients unknown
9030	Algae, "Tosaka-nori", green, salted products, desalted	Ingredients unknown
9032	Algae, "Hitoegusa", dried	Ingredients unknown
9034	Algae, "Fu-nori", dried	Ingredients unknown
9035	Algae, "Matsumo", dried	Ingredients unknown
9036	Algae, "Mukade-nori", salted products, desalted	Ingredients unknown
9037	Algae, "Okinawa-mozuku", salted products, desalted	Ingredients unknown
9038	Algae, "Mozuku", salted products, desalted	Ingredients unknown
9050	Algae, "Hijiki", boiled and dried, stainless steel pot process, raw	Ingredients unknown
9053	Algae, "Hijiki", boiled and dried, steel pot process, raw	Ingredients unknown
10113	Fish, caviar, salted product	Ingredients unknown
10140	Fish, salmon and trout, chum salmon, "Ikura" (salted roe)	Ingredients unknown
10141	Fish, salmon and trout, chum salmon, "Sujiko" (salted ovary)	Ingredients unknown
10142	Fish, salmon and trout, chum salmon, "Mefun" (salted and fermented kidney)	Ingredients unknown
10169	Fish, shark, dried shark fin	Ingredients unknown
10180	Fish, Shishamo smelt, semi-dried, raw	Ingredients unknown
10182	Fish, Atlantic capelin, semi-dried, raw	Ingredients unknown
10202	Fish, cod, walleye pollock*, "Tarako" (salted roe), raw [*Syn. Alaska pollock]	Ingredients unknown
10250	Fish, striped mullet, "Karasumi" (salted and dried roe )	Ingredients unknown
10291	Mollusks, escargot apple snails, canned in brine	Ingredients unknown
10318	Mollusks, ark shell*, canned with seasoning [*Syn. mogai clam]	Ingredients unknown
10363	Crustacean, opossum shrimp*, "tsukudani" (simmered whole in soy sauce and sugar) [*Syn. mysids]	Ingredients unknown
10364	Crustacean, opossum shrimp, "shiokara" (salted and fermented) [*Syn. mysids]	Ingredients unknown
10373	Sea cucumber, "Konowata" (salted and fermented viscera)	Ingredients unknown
10449	Fish, crucian carp, sushi †	Complicated processing
11198	Pork, gelatin	Ingredients unknown
11241	Rice hopper, tsukudani (simmered whole without wings and legs in soy sauce and sugar)	Ingredients unknown
11244	Wasp, broods, canned with seasoning	Ingredients unknown
13003	Liquid milk, whole milk	Ingredients unknown
13004	Liquid milk, containing recombined milk, high fat	Ingredients unknown
13005	Liquid milk, containing recombined milk, low fat	Ingredients unknown
13030	Lactic acid bacteria beverages, milk solids-nonfat < 3.0%	Ingredients unknown
14001	Olive oil	Ingredients unknown
14004	Safflower oil, high oleic	Ingredients unknown
14008	Rapeseed oil	Ingredients unknown
14009	Palm oil	Ingredients unknown
14010	Palm kernel oil	Ingredients unknown
14011	Sunflower oil, high linoleic	Ingredients unknown
14012	Cottonseed oil	Ingredients unknown
14013	Coconut oil	Ingredients unknown
14023	Linseed oil [*Syn. flaxseed oil]	Ingredients unknown
14024	Perilla oil	Ingredients unknown
14025	Safflower oil, high linoleic	Ingredients unknown
14026	Sunflower oil, mid-oleic	Ingredients unknown
14027	Sunflower oil, high oleic	Ingredients unknown
15129	Bun with filling, fried bun with curry filling, curry filling only	Ingredients unknown
15142	Dessert confectionery, konjac jelly †	Ingredients unknown
16014	Distilled alcoholic beverage, "shochu", distilled through a continuous still	Ingredients unknown
16015	Distilled alcoholic beverage, "shochu", distilled through a pot still	Ingredients unknown
16019	Distilled alcoholic beverage, gin	Ingredients unknown
16020	Distilled alcoholic beverage, rum	Ingredients unknown
16021	Distilled alcoholic beverage, maotai	Ingredients unknown
16022	Compound alcoholic beverage, "umeshu" (plum liquor made from Japanese apricots)	Ingredients unknown
16023	Compound alcoholic beverage, synthetic "sake"	Ingredients unknown
16024	Compound alcoholic beverage, "shiro-zake" (white sake-like liquor made from steamed rice, rice koji and "shochu")	Ingredients unknown
16027	Compound alcoholic beverage, medicinal liqueur	Ingredients unknown
16028	Compound alcoholic beverage, curacao	Ingredients unknown
16029	Compound alcoholic beverage, fortified wine, sweet type	Ingredients unknown
16030	Compound alcoholic beverage, peppermint liqueur	Ingredients unknown
16031	Compound alcoholic beverage, vermouth, sweet type	Ingredients unknown
16032	Compound alcoholic beverage, vermouth, dry type	Ingredients unknown
16033	Green tea, "Gyokuro" (high grade tea made from shade-grown leaves), tea	Ingredients unknown
16035	Green tea, "Maccha" (finely ground tea)	Ingredients unknown
16036	Green tea, "Sencha" (common grade tea ), tea	Ingredients unknown
16043	Fermented tea, black tea, tea	Ingredients unknown
16045	Coffee, infusion	Ingredients unknown
16046	Coffee, instant coffee, granules	Ingredients unknown
16047	Coffee, ready-to-drink coffee with milk and sugar, canned	Ingredients unknown
16058	Carbonated beverage, beer-flavored drink, alcohol free	Ingredients unknown
16059	Compound alcoholic beverage, Canned chuhai, lemon flavour †	Ingredients unknown
16061	Crested late summer mint infusion †	Ingredients unknown
17001	Japanese worcester sauce, common type	Too many ingredients
17002	Japanese worcester sauce, semi-thick type	Too many ingredients
17003	Japanese worcester sauce, thick type	Too many ingredients
17027	Stock cubes, meat and vegetable	Ingredients unknown
17028	Stock powder, "katsuo-bushi" (cf. 10091"katsuo-bushi")	Ingredients unknown
17051	Roux, Japanese curry roux, instant	Too many ingredients
17052	Roux, hash and rice roux, instant	Too many ingredients
17053	"Sakekasu" (sake lees)	Ingredients unknown
17055	Spices, allspice, ground	Ingredients unknown
17056	Spices, onion powder	Ingredients unknown
17057	Spices, mustard, powder	Ingredients unknown
17058	Spices, mustard, paste	Ingredients unknown
17059	Spices, mustard, yellow mustard	Ingredients unknown
17060	Spices, mustard, whole grain mustard	Ingredients unknown
17061	Spices, curry powder	Ingredients unknown
17062	Spices, clove, ground	Ingredients unknown
17063	Spices, pepper, black, ground	Ingredients unknown
17064	Spices, pepper, white, ground	Ingredients unknown
17065	Spices, pepper, black and white pepper mix, ground	Ingredients unknown
17066	Spices, "Sansho" (Japanese pepper), ground	Ingredients unknown
17067	Spices, cinnamon, ground	Ingredients unknown
17068	Spices, ginger, dried, ground	Ingredients unknown
17069	Spices, ginger, paste	Ingredients unknown
17070	Spice, sage, dried, ground	Ingredients unknown
17071	Spice, thyme, dried, ground	Ingredients unknown
17072	Spice, chili powder	Ingredients unknown
17073	Spice, red hot pepper, ground	Ingredients unknown
17074	Spice, nutmeg, ground	Ingredients unknown
17075	Spice, garlic, powder, without salt	Ingredients unknown
17076	Spice, garlic, paste	Ingredients unknown
17077	Spice, basil, dried, ground	Ingredients unknown
17078	Spices, parsley, dried	Ingredients unknown
17079	Spices, paprika	Ingredients unknown
17080	Spices, "Wasabi", powder, mixed with mustard powder	Ingredients unknown
17081	Spices, "Wasabi", paste	Ingredients unknown
17082	Yeast, baker's yeast, compressed	Ingredients unknown
17083	Yeast, baker's yeast, dried	Ingredients unknown
17084	Baking powder	Ingredients unknown
17084	Baking powder	Ingredients unknown
17105	Seasoning sauce, demi-glace sauce	Too many ingredients
17109	Seasoning sauce, white sauce	Too many ingredients
17128	Spice, garlic, powder, with salt	Ingredients unknown
